# Supplementary material for: Highly Similar Sequences of Mature IgA1 Proteases from Neisseria meningitidis, Neisseria gonorrhoeae and Haemophilus influenzae
Source: Pathogens. 2022 Jun 28;11(7):734. doi: 10.3390/pathogens11070734 (PMC9315783; doi:10.3390/pathogens11070734)
Supplement: Supplementary file 1 [file pathogens-11-00734-s001.zip]

Archive with 4 entries (4 files):
- Figure S1.png
- Figure S2.png
- Figure S3.png
- Table S1.xlsx
