# Supplementary material for: Highly Similar Sequences of Mature IgA1 Proteases from Neisseria meningitidis, Neisseria gonorrhoeae and Haemophilus influenzae
Source: Pathogens. 2022 Jun 28;11(7):734. doi: 10.3390/pathogens11070734 (PMC9315783; doi:10.3390/pathogens11070734)
Supplement: Supplementary file 1 [file pathogens-11-00734-s001.zip › Table S1.xlsx]

## Sheet: Alignment
Table S1. Multiple alignment of highly similar amino acid sequences based on the results of TBLASTN of IgA1pr1 fragment 1-1004 jointly in N. meningitidis, N. gonorrhoeae and H. influenzae, considering refseq_genomes database.
Sequence color scheme:
White - input (query) sequence;
Green - found sequence data is not fragmented;
Yellow - found sequence data is fragmented in one Accession;
Orange - found sequence data is fragmented in multiple Accessions;
Blue - observed highly similar regions.
						28											84																					146							193
Organism	Strain/isolate	Name	Accession	Start	Sequence					End	Start	Sequence							End	Start	Sequence												End	Start	Sequence								End	Start	Sequence
Neisseria meningitidis	strain	H44/76	WP_002221261.1 (Query)	1	MKTKRFKINAISLSIFLAYALTPYSEA	ALVRDDVDYQIFRD	-----	FAEN	----------	45	46	---	KGKFFVGATDLSVKNKQGQNIGNALSN	-	VPMIDF	-	SVADVN	RRTLTVIDPQYAVSVK	100	101	HV	-	K	-	GD-EISYYGHHNG	---------	HLDVSNDENE	---	YRSVAQNDYEPN	-	KN	-----	139	140	WH	-	HGNQ	GRLEDYNMARLNKFVTEVAPIAPTSA	---	GGG	---	VETYKDKNRFSEFVRVGA	192	193	G	TQ	--	F	------
Neisseria meningitidis	strain	1999	NZ_SNQR01000019.1	662	...........................	..............	-----	....	----------	796	797	---	...........................	-	......	-	......	K.IA..V.........	961	962	.A	-	.	-	AEVHTF...QY..	---------	.N..ADK...	---	..V.E..N...H	-	.A	-----	1081	1082	.G	-	AS.L	..........F.............D.	---	...	---	LD.........S......	1240	1241	.	R.	--	L	------
Neisseria meningitidis	isolate	2419	NZ_JPTA01000034.1	22666	...........................	..............	-----	....	----------	22532	22531	---	...........................	-	......	-	......	................	22367	22366	..	-	.	-	..-..........	---------	..........	---	............	-	..	-----	22250	22249	..	-	....	..........................	---	...	---	..................	22091	22090	.	..	--	.	------
Neisseria meningitidis	strain	4119	NZ_ANRU01000015.1	17245	...........................	..............	-----	....	----------	17111	17110	---	...........................	-	......	-	......	................	16946	16945	..	-	.	-	..-..........	---------	..........	---	............	-	..	-----	16829	16828	..	-	....	..........................	---	...	---	..................	16670	16669	.	..	--	.	------
Neisseria meningitidis	strain	8013	NC_017501.1	1642874	...........................	..............	-----	....	----------	1643008	1643009	---	...........................	-	......	-	......	................	1643173	1643174	..	-	.	-	..-..........	---------	..........	---	............	-	..	-----	1643290	1643291	..	-	....	..........................	---	...	---	..................	1643449	1643450	.	..	--	.	------
Neisseria meningitidis	strain	9506	NZ_ANRR01000007.1	116155	...........................	..............	-----	....	----------	116021	116020	---	...........................	-	......	-	......	................	115856	115855	..	-	.	-	..-..........	---------	..........	---	............	-	..	-----	115739	115738	..	-	....	..........................	---	...	---	..................	115580	115579	.	..	--	.	------
Neisseria meningitidis	strain	9757	NZ_ANRS01000011.1	17378	...........................	..............	-----	....	----------	17244	17243	---	...........................	-	......	-	......	................	17079	17078	..	-	.	-	..-..........	---------	..........	---	............	-	..	-----	16962	16961	..	-	....	..........................	---	...	---	..................	16803	16802	.	..	--	.	------
Neisseria meningitidis	strain	11059	NZ_ML136606.1	45188	...........................	..............	-----	....	----------	45054	45053	---	...........................	-	......	-	......	K.IA..V.........	44889	44888	.A	-	.	-	AEVHTF...QY..	---------	.N..ADK...	---	..V.E..N.K.H	-	.A	-----	44769	44768	.N	-	AS.L	..........F.............D.	---	...	---	LD.........S......	44610	44609	.	R.	--	L	------
Neisseria meningitidis	strain	12888	NZ_ANRT01000017.1	54740	...........................	..............	-----	....	----------	54874	54875	---	...........................	-	......	-	......	................	55039	55040	..	-	.	-	..-..........	---------	..........	---	............	-	..	-----	55156	55157	..	-	....	..........................	---	...	---	..................	55315	55316	.	..	--	.	------
Neisseria meningitidis	isolate	20313	NZ_OAFW01000039.1	16638	...........................	..............	-----	....	----------	16504	16503	---	...........................	-	......	-	......	K.IA..V.........	16339	16338	.A	-	.	-	AEVHTF...QY..	---------	.N..ADK...	---	..V.E..N.K.H	-	.A	-----	16219	16218	.N	-	AS.L	..........F.............D.	---	...	---	LD.........S......	16060	16059	.	R.	--	L	------
Neisseria meningitidis	isolate	20342	NZ_OAEU01000045.1	16514	...........................	..............	-----	....	----------	16380	16379	---	...........................	-	......	-	......	K.IA..V.........	16215	16214	.A	-	.	-	AEVHTF...QY..	---------	.N..ADK...	---	..V.E..N...H	-	.A	-----	16095	16094	.G	-	AS.L	..........F.............D.	---	...	---	LD.........S......	15936	15935	.	R.	--	L	------
Neisseria meningitidis	isolate	20763	NZ_OAHC01000047.1	15882	...........................	..............	-----	....	----------	15748	15747	---	...........................	-	......	-	......	................	15583	15582	..	-	.	-	..-..........	---------	..........	---	............	-	..	-----	15466	15465	..	-	....	..........................	---	...	---	..................	15307	15306	.	..	--	.	------
Neisseria meningitidis	isolate	21064	NZ_OAEZ01000044.1	16551	...........................	..............	-----	....	----------	16417	16416	---	...........................	-	......	-	......	K.IA..V.........	16252	16251	.A	-	.	-	AEVHTF...QY..	---------	.N..ADK...	---	..V.E..N...H	-	.A	-----	16132	16131	.G	-	AS.L	..........F.............D.	---	...	---	LD.........S......	15973	15972	.	R.	--	L	------
Neisseria meningitidis	isolate	21134	NZ_OAFB01000047.1	15872	...........................	..............	-----	....	----------	15738	15737	---	...........................	-	......	-	......	................	15573	15572	..	-	.	-	..-..........	---------	..........	---	............	-	..	-----	15456	15455	..	-	....	..........................	---	...	---	..................	15297	15296	.	..	--	.	------
Neisseria meningitidis	isolate	21583	NZ_OAFG01000041.1	542	...........................	..............	-----	....	----------	676	677	---	...........................	-	......	-	......	................	841	842	..	-	.	-	..-..........	---------	..........	---	............	-	..	-----	958	959	..	-	....	..........................	---	...	---	..................	1117	1118	.	..	--	.	------
Neisseria meningitidis	isolate	21966	NZ_OAGG01000042.1	433	...........................	..............	-----	....	----------	567	568	---	...........................	-	......	-	......	................	732	733	..	-	.	-	..-..........	---------	..........	---	............	-	..	-----	849	850	..	-	....	..........................	---	...	---	..................	1008	1009	.	..	--	.	------
Neisseria meningitidis	isolate	22114	NZ_OAHL01000045.1	16578	...........................	..............	-----	....	----------	16444	16443	---	...........................	-	......	-	......	K.IA..V.........	16279	16278	.A	-	.	-	AEVHTF...QY..	---------	.N..ADK...	---	..V.E..N...H	-	.A	-----	16159	16158	.G	-	AS.L	..........F.............D.	---	...	---	LD.........S......	16000	15999	.	R.	--	L	------
Neisseria meningitidis	isolate	22401	NZ_OAFA01000040.1	307	...........................	..............	-----	....	----------	441	442	---	...........................	-	......	-	......	K.IA..V.........	606	607	.A	-	.	-	AEVHTF...QY..	---------	.N..ADK...	---	..V.E..N.K.H	-	.A	-----	726	727	.N	-	AS.L	..........F.............D.	---	...	---	LD.........S......	885	886	.	R.	--	L	------
Neisseria meningitidis	isolate	22404	NZ_OAEX01000040.1	16812	...........................	..............	-----	....	----------	16678	16677	---	...........................	-	......	-	......	................	16513	16512	..	-	.	-	..-..........	---------	..........	---	............	-	..	-----	16396	16395	..	-	....	..........................	---	...	---	..................	16237	16236	.	..	--	.	------
Neisseria meningitidis	isolate	22406	NZ_OAFQ01000045.1	452	...........................	..............	-----	....	----------	586	587	---	...........................	-	......	-	......	K.IA..V.........	751	752	.A	-	.	-	AEVHTF...QY..	---------	.N..ADK...	---	..V.E..N.K.H	-	.A	-----	871	872	.N	-	AS.L	..........F.............D.	---	...	---	LD.........S......	1030	1031	.	R.	--	L	------
Neisseria meningitidis	isolate	22407	NZ_OAEY01000040.1	397	...........................	..............	-----	....	----------	531	532	---	...........................	-	......	-	......	................	696	697	..	-	.	-	..-..........	---------	..........	---	............	-	..	-----	813	814	..	-	....	..........................	---	...	---	..................	972	973	.	..	--	.	------
Neisseria meningitidis	isolate	22420	NZ_OAFD01000047.1	16785	...........................	..............	-----	....	----------	16651	16650	---	...........................	-	......	-	......	................	16486	16485	..	-	.	-	..-..........	---------	..........	---	............	-	..	-----	16369	16368	..	-	....	..........................	---	...	---	..................	16210	16209	.	..	--	.	------
Neisseria meningitidis	isolate	22431	NZ_OAGI01000044.1	286	...........................	..............	-----	....	----------	420	421	---	...........................	-	......	-	......	K.IA..V.........	585	586	.A	-	.	-	AEVHTF...QY..	---------	.N..ADK...	---	..V.E..N...H	-	.A	-----	705	706	.S	-	AS.L	..........F.............D.	---	...	---	LD.........S......	864	865	.	R.	--	L	------
Neisseria meningitidis	isolate	22438	NZ_OAEW01000036.1	16480	...........................	..............	-----	....	----------	16346	16345	---	...........................	-	......	-	......	................	16181	16180	..	-	.	-	..-..........	---------	..........	---	............	-	..	-----	16064	16063	..	-	....	..........................	---	...	---	..................	15905	15904	.	..	--	.	------
Neisseria meningitidis	isolate	22453	NZ_OAFF01000042.1	397	...........................	..............	-----	....	----------	531	532	---	...........................	-	......	-	......	................	696	697	..	-	.	-	..-..........	---------	..........	---	............	-	..	-----	813	814	..	-	....	..........................	---	...	---	..................	972	973	.	..	--	.	------
Neisseria meningitidis	isolate	22454	NZ_OAHE01000046.1	15510	...........................	..............	-----	....	----------	15376	15375	---	...........................	-	......	-	......	................	15211	15210	..	-	.	-	..-..........	---------	..........	---	............	-	..	-----	15094	15093	..	-	....	..........................	---	...	---	..................	14935	14934	.	..	--	.	------
Neisseria meningitidis	isolate	22457	NZ_OAHA01000041.1	397	...........................	..............	-----	....	----------	531	532	---	...........................	-	......	-	......	................	696	697	..	-	.	-	..-..........	---------	..........	---	............	-	..	-----	813	814	..	-	....	..........................	---	...	---	..................	972	973	.	..	--	.	------
Neisseria meningitidis	isolate	22458	NZ_OAFN01000045.1	16721	...........................	..............	-----	....	----------	16587	16586	---	...........................	-	......	-	......	K.IA..V.........	16422	16421	.A	-	.	-	AEVHTF...QY..	---------	.N..ADK...	---	..V.E..N.K.H	-	.A	-----	16302	16301	.N	-	AS.L	..........F.............D.	---	...	---	LD.........S......	16143	16142	.	R.	--	L	------
Neisseria meningitidis	isolate	22463	NZ_OAGA01000047.1	16812	...........................	..............	-----	....	----------	16678	16677	---	...........................	-	......	-	......	................	16513	16512	..	-	.	-	..-..........	---------	..........	---	............	-	..	-----	16396	16395	..	-	....	..........................	---	...	---	..................	16237	16236	.	..	--	.	------
Neisseria meningitidis	isolate	22466	NZ_OAGD01000048.1	307	...........................	..............	-----	....	----------	441	442	---	...........................	-	......	-	......	................	606	607	..	-	.	-	..-..........	---------	..........	---	............	-	..	-----	723	724	..	-	....	..........................	---	...	---	..................	882	883	.	..	--	.	------
Neisseria meningitidis	isolate	22468	NZ_OAFJ01000045.1	16289	...........................	..............	-----	....	----------	16155	16154	---	...........................	-	......	-	......	................	15990	15989	..	-	.	-	..-..........	---------	..........	---	............	-	..	-----	15873	15872	..	-	....	..........................	---	...	---	..................	15714	15713	.	..	--	.	------
Neisseria meningitidis	isolate	22469	NZ_OAFU01000042.1	462	...........................	..............	-----	....	----------	596	597	---	...........................	-	......	-	......	K.IA..V.........	761	762	.A	-	.	-	AEVHTF...QY..	---------	.N..ADK...	---	..V.E..N.K.H	-	.A	-----	881	882	.N	-	AS.L	..........F.............D.	---	...	---	LD.........S......	1040	1041	.	R.	--	L	------
Neisseria meningitidis	isolate	22470	NZ_OAFY01000046.1	15948	...........................	..............	-----	....	----------	15814	15813	---	...........................	-	......	-	......	................	15649	15648	..	-	.	-	..-..........	---------	..........	---	............	-	..	-----	15532	15531	..	-	....	..........................	---	...	---	..................	15373	15372	.	..	--	.	------
Neisseria meningitidis	isolate	22471	NZ_OAHM01000049.1	15510	...........................	..............	-----	....	----------	15376	15375	---	...........................	-	......	-	......	................	15211	15210	..	-	.	-	..-..........	---------	..........	---	............	-	..	-----	15094	15093	..	-	....	..........................	---	...	---	..................	14935	14934	.	..	--	.	------
Neisseria meningitidis	isolate	22472	NZ_OAFV01000039.1	16815	...........................	..............	-----	....	----------	16681	16680	---	...........................	-	......	-	......	................	16516	16515	..	-	.	-	..-..........	---------	..........	---	............	-	..	-----	16399	16398	..	-	....	..........................	---	...	---	..................	16240	16239	.	..	--	.	------
Neisseria meningitidis	isolate	22473	NZ_OAGR01000043.1	434	...........................	..............	-----	....	----------	568	569	---	...........................	-	......	-	......	................	733	734	..	-	.	-	..-..........	---------	..........	---	............	-	..	-----	850	851	..	-	....	..........................	---	...	---	..................	1009	1010	.	..	--	.	------
Neisseria meningitidis	isolate	22474	NZ_OAFX01000044.1	397	...........................	..............	-----	....	----------	531	532	---	...........................	-	......	-	......	................	696	697	..	-	.	-	..-..........	---------	..........	---	............	-	..	-----	813	814	..	-	....	..........................	---	...	---	..................	972	973	.	..	--	.	------
Neisseria meningitidis	isolate	22483	NZ_OAFZ01000044.1	397	...........................	..............	-----	....	----------	531	532	---	...........................	-	......	-	......	................	696	697	..	-	.	-	..-..........	---------	..........	---	............	-	..	-----	813	814	..	-	....	..........................	---	...	---	..................	972	973	.	..	--	.	------
Neisseria meningitidis	isolate	22485	NZ_OAGY01000042.1	16812	...........................	..............	-----	....	----------	16678	16677	---	...........................	-	......	-	......	................	16513	16512	..	-	.	-	..-..........	---------	..........	---	............	-	..	-----	16396	16395	..	-	....	..........................	---	...	---	..................	16237	16236	.	..	--	.	------
Neisseria meningitidis	isolate	22488	NZ_OAHI01000040.1	313	...........................	..............	-----	....	----------	447	448	---	...........................	-	......	-	......	K.IA..V.........	612	613	.A	-	.	-	AEVHTF...QY..	---------	.N..ADK...	---	..V.E..N.K.H	-	.A	-----	732	733	.N	-	AS.L	..........F.............D.	---	...	---	LD.........S......	891	892	.	R.	--	L	------
Neisseria meningitidis	isolate	22494	NZ_OAGK01000040.1	307	...........................	..............	-----	....	----------	441	442	---	...........................	-	......	-	......	K.IA..V.........	606	607	.A	-	.	-	AEVHTF...QY..	---------	.N..ADK...	---	..V.E..N.K.H	-	.A	-----	726	727	.N	-	AS.L	..........F.............D.	---	...	---	LD.........S......	885	886	.	R.	--	L	------
Neisseria meningitidis	isolate	22496	NZ_OAHG01000041.1	339	...........................	..............	-----	....	----------	473	474	---	...........................	-	......	-	......	K.IA..V.........	638	639	.A	-	.	-	AEVHTF...QY..	---------	.N..ADK...	---	..V.E..N.K.H	-	.A	-----	758	759	.N	-	AS.L	..........F.............D.	---	...	---	LD.........S......	917	918	.	R.	--	L	------
Neisseria meningitidis	isolate	22497	NZ_OAGT01000040.1	300	...........................	..............	-----	....	----------	434	435	---	...........................	-	......	-	......	................	599	600	..	-	.	-	..-..........	---------	..........	---	............	-	..	-----	716	717	..	-	....	..........................	---	...	---	..................	875	876	.	..	--	.	------
Neisseria meningitidis	isolate	22515	NZ_OAHH01000046.1	16812	...........................	..............	-----	....	----------	16678	16677	---	...........................	-	......	-	......	................	16513	16512	..	-	.	-	..-..........	---------	..........	---	............	-	..	-----	16396	16395	..	-	....	..........................	---	...	---	..................	16237	16236	.	..	--	.	------
Neisseria meningitidis	isolate	22516	NZ_OAHB01000046.1	16812	...........................	..............	-----	....	----------	16678	16677	---	...........................	-	......	-	......	................	16513	16512	..	-	.	-	..-..........	---------	..........	---	............	-	..	-----	16396	16395	..	-	....	..........................	---	...	---	..................	16237	16236	.	..	--	.	------
Neisseria meningitidis	isolate	22520	NZ_OAHD01000041.1	433	...........................	..............	-----	....	----------	567	568	---	...........................	-	......	-	......	................	732	733	..	-	.	-	..-..........	---------	..........	---	............	-	..	-----	849	850	..	-	....	..........................	---	...	---	..................	1008	1009	.	..	--	.	------
Neisseria meningitidis	isolate	22521	NZ_OAHK01000049.1	15753	...........................	..............	-----	....	----------	15619	15618	---	...........................	-	......	-	......	................	15454	15453	..	-	.	-	..-..........	---------	..........	---	............	-	..	-----	15337	15336	..	-	....	..........................	---	...	---	..................	15178	15177	.	..	--	.	------
Neisseria meningitidis	isolate	22522	NZ_OAGN01000044.1	16296	...........................	..............	-----	....	----------	16162	16161	---	...........................	-	......	-	......	................	15997	15996	..	-	.	-	..-..........	---------	..........	---	............	-	..	-----	15880	15879	..	-	....	..........................	---	...	---	..................	15721	15720	.	..	--	.	------
Neisseria meningitidis	isolate	22523	NZ_OAFH01000041.1	16290	...........................	..............	-----	....	----------	16156	16155	---	...........................	-	......	-	......	................	15991	15990	..	-	.	-	..-..........	---------	..........	---	............	-	..	-----	15874	15873	..	-	....	..........................	---	...	---	..................	15715	15714	.	..	--	.	------
Neisseria meningitidis	isolate	22525	NZ_OAFI01000042.1	397	...........................	..............	-----	....	----------	531	532	---	...........................	-	......	-	......	................	696	697	..	-	.	-	..-..........	---------	..........	---	............	-	..	-----	813	814	..	-	....	..........................	---	...	---	..................	972	973	.	..	--	.	------
Neisseria meningitidis	isolate	22527	NZ_OAFO01000042.1	15872	...........................	..............	-----	....	----------	15738	15737	---	...........................	-	......	-	......	................	15573	15572	..	-	.	-	..-..........	---------	..........	---	............	-	..	-----	15456	15455	..	-	....	..........................	---	...	---	..................	15297	15296	.	..	--	.	------
Neisseria meningitidis	isolate	22528	NZ_OAFP01000038.1	16820	...........................	..............	-----	....	----------	16686	16685	---	...........................	-	......	-	......	................	16521	16520	..	-	.	-	..-..........	---------	..........	---	............	-	..	-----	16404	16403	..	-	....	..........................	---	...	---	..................	16245	16244	.	..	--	.	------
Neisseria meningitidis	isolate	22532	NZ_OAFK01000043.1	433	...........................	..............	-----	....	----------	567	568	---	...........................	-	......	-	......	................	732	733	..	-	.	-	..-..........	---------	..........	---	............	-	..	-----	849	850	..	-	....	..........................	---	...	---	..................	1008	1009	.	..	--	.	------
Neisseria meningitidis	isolate	22533	NZ_OAHJ01000044.1	300	...........................	..............	-----	....	----------	434	435	---	...........................	-	......	-	......	K.IA..V.........	599	600	.A	-	.	-	AEVHTF...QY..	---------	.N..ADK...	---	..V.E..N...H	-	.A	-----	719	720	.G	-	AS.L	..........F.............D.	---	...	---	LD.........S......	878	879	.	R.	--	L	------
Neisseria meningitidis	isolate	22535	NZ_OAGE01000041.1	452	...........................	..............	-----	....	----------	586	587	---	...........................	-	......	-	......	K.IA..V.........	751	752	.A	-	.	-	AEVHTF...QY..	---------	.N..ADK...	---	..V.E..N.K.H	-	.A	-----	871	872	.N	-	AS.L	..........F.............D.	---	...	---	LD.........S......	1030	1031	.	R.	--	L	------
Neisseria meningitidis	isolate	22540	NZ_OAGF01000041.1	313	...........................	..............	-----	....	----------	447	448	---	...........................	-	......	-	......	K.IA..V.........	612	613	.A	-	.	-	AEVHTF...QY..	---------	.N..ADK...	---	..V.E..N.K.H	-	.A	-----	732	733	.N	-	AS.L	..........F.............D.	---	...	---	LD.........S......	891	892	.	R.	--	L	------
Neisseria meningitidis	isolate	22547	NZ_OAGB01000046.1	306	...........................	..............	-----	....	----------	440	441	---	...........................	-	......	-	......	................	605	606	..	-	.	-	..-..........	---------	..........	---	............	-	..	-----	722	723	..	-	....	..........................	---	...	---	..................	881	882	.	..	--	.	------
Neisseria meningitidis	isolate	22567	NZ_OAFT01000041.1	16252	...........................	..............	-----	....	----------	16118	16117	---	...........................	-	......	-	......	................	15953	15952	..	-	.	-	..-..........	---------	..........	---	............	-	..	-----	15836	15835	..	-	....	..........................	---	...	---	..................	15677	15676	.	..	--	.	------
Neisseria meningitidis	isolate	22584	NZ_OAGW01000082.1	5476	...........................	..............	-----	....	----------	5342	5341	---	...........................	-	......	-	......	................	5177	5176	..	-	.	-	..-..........	---------	..........	---	............	-	..	-----	5060	5059	..	-	....	..........................	---	...	---	..................	4901	4900	.	..	--	.	------
Neisseria meningitidis	isolate	22585	NZ_OAHW01000093.1	5476	...........................	..............	-----	....	----------	5342	5341	---	...........................	-	......	-	......	................	5177	5176	..	-	.	-	..-..........	---------	..........	---	............	-	..	-----	5060	5059	..	-	....	..........................	---	...	---	..................	4901	4900	.	..	--	.	------
Neisseria meningitidis	isolate	22687	NZ_OAGM01000048.1	15852	...........................	..............	-----	....	----------	15718	15717	---	...........................	-	......	-	......	................	15553	15552	..	-	.	-	..-..........	---------	..........	---	............	-	..	-----	15436	15435	..	-	....	..........................	---	...	---	..................	15277	15276	.	..	--	.	------
Neisseria meningitidis	isolate	22688	NZ_OAHO01000049.1	15867	...........................	..............	-----	....	----------	15733	15732	---	...........................	-	......	-	......	................	15568	15567	..	-	.	-	..-..........	---------	..........	---	............	-	..	-----	15451	15450	..	-	....	..........................	---	...	---	..................	15292	15291	.	..	--	.	------
Neisseria meningitidis	isolate	22692	NZ_OAGS01000071.1	7002	...........................	..............	-----	....	----------	6868	6867	---	...........................	-	......	-	......	K.IA..V.........	6703	6702	.A	-	.	-	AEVHTF...QY..	---------	.N..ADK...	---	..V.E..N...H	-	.A	-----	6583	6582	.G	-	AS.L	..........F.............D.	---	...	---	LD.........S......	6424	6423	.	R.	--	L	------
Neisseria meningitidis	isolate	22693	NZ_OAFS01000050.1	15852	...........................	..............	-----	....	----------	15718	15717	---	...........................	-	......	-	......	................	15553	15552	..	-	.	-	..-..........	---------	..........	---	............	-	..	-----	15436	15435	..	-	....	..........................	---	...	---	..................	15277	15276	.	..	--	.	------
Neisseria meningitidis	isolate	22694	NZ_OAGZ01000049.1	15906	...........................	..............	-----	....	----------	15772	15771	---	...........................	-	......	-	......	................	15607	15606	..	-	.	-	..-..........	---------	..........	---	............	-	..	-----	15490	15489	..	-	....	..........................	---	...	---	..................	15331	15330	.	..	--	.	------
Neisseria meningitidis	isolate	22696	NZ_OAGQ01000048.1	15907	...........................	..............	-----	....	----------	15773	15772	---	...........................	-	......	-	......	................	15608	15607	..	-	.	-	..-..........	---------	..........	---	............	-	..	-----	15491	15490	..	-	....	..........................	---	...	---	..................	15332	15331	.	..	--	.	------
Neisseria meningitidis	isolate	22699	NZ_OAGX01000049.1	15498	...........................	..............	-----	....	----------	15364	15363	---	...........................	-	......	-	......	................	15199	15198	..	-	.	-	..-..........	---------	..........	---	............	-	..	-----	15082	15081	..	-	....	..........................	---	...	---	..................	14923	14922	.	..	--	.	------
Neisseria meningitidis	isolate	22700	NZ_OAGU01000048.1	15895	...........................	..............	-----	....	----------	15761	15760	---	...........................	-	......	-	......	................	15596	15595	..	-	.	-	..-..........	---------	..........	---	............	-	..	-----	15479	15478	..	-	....	..........................	---	...	---	..................	15320	15319	.	..	--	.	------
Neisseria meningitidis	isolate	22702	NZ_OAGC01000047.1	15934	...........................	..............	-----	....	----------	15800	15799	---	...........................	-	......	-	......	................	15635	15634	..	-	.	-	..-..........	---------	..........	---	............	-	..	-----	15518	15517	..	-	....	..........................	---	...	---	..................	15359	15358	.	..	--	.	------
Neisseria meningitidis	isolate	22703	NZ_OAHN01000047.1	286	...........................	..............	-----	....	----------	420	421	---	...........................	-	......	-	......	K.IA..V.........	585	586	.A	-	.	-	AEVHTF...QY..	---------	.N..ADK...	---	..V.E..N...H	-	.A	-----	705	706	.S	-	AS.L	..........F.............D.	---	...	---	LD.........S......	864	865	.	R.	--	L	------
Neisseria meningitidis	isolate	22705	NZ_OAHQ01000043.1	542	...........................	..............	-----	....	----------	676	677	---	...........................	-	......	-	......	................	841	842	..	-	.	-	..-..........	---------	..........	---	............	-	..	-----	958	959	..	-	....	..........................	---	...	---	..................	1117	1118	.	..	--	.	------
Neisseria meningitidis	isolate	22707	NZ_OAIA01000047.1	15896	...........................	..............	-----	....	----------	15762	15761	---	...........................	-	......	-	......	................	15597	15596	..	-	.	-	..-..........	---------	..........	---	............	-	..	-----	15480	15479	..	-	....	..........................	---	...	---	..................	15321	15320	.	..	--	.	------
Neisseria meningitidis	isolate	22708	NZ_OAIB01000047.1	15896	...........................	..............	-----	....	----------	15762	15761	---	...........................	-	......	-	......	................	15597	15596	..	-	.	-	..-..........	---------	..........	---	............	-	..	-----	15480	15479	..	-	....	..........................	---	...	---	..................	15321	15320	.	..	--	.	------
Neisseria meningitidis	isolate	22709	NZ_OAHS01000040.1	16591	...............L...........	..............	-----	....	----------	16457	16456	---	...........................	-	......	-	......	................	16292	16291	..	-	.	-	..-..........	---------	..........	---	............	-	..	-----	16175	16174	..	-	....	..........................	---	...	---	..................	16016	16015	.	..	--	.	------
Neisseria meningitidis	isolate	22712	NZ_OAHV01000047.1	15896	...........................	..............	-----	....	----------	15762	15761	---	...........................	-	......	-	......	................	15597	15596	..	-	.	-	..-..........	---------	..........	---	............	-	..	-----	15480	15479	..	-	....	..........................	---	...	---	..................	15321	15320	.	..	--	.	------
Neisseria meningitidis	isolate	22714	NZ_OAHX01000048.1	15852	...........................	..............	-----	....	----------	15718	15717	---	...........................	-	......	-	......	................	15553	15552	..	-	.	-	..-..........	---------	..........	---	............	-	..	-----	15436	15435	..	-	....	..........................	---	...	---	..................	15277	15276	.	..	--	.	------
Neisseria meningitidis	isolate	22721	NZ_OAHP01000049.1	15867	...........................	..............	-----	....	----------	15733	15732	---	...........................	-	......	-	......	................	15568	15567	..	-	.	-	..-..........	---------	..........	---	............	-	..	-----	15451	15450	..	-	....	..........................	---	...	---	..................	15292	15291	.	..	--	.	------
Neisseria meningitidis	isolate	22724	NZ_OAHR01000046.1	16812	...........................	..............	-----	....	----------	16678	16677	---	...........................	-	......	-	......	................	16513	16512	..	-	.	-	..-..........	---------	..........	---	............	-	..	-----	16396	16395	..	-	....	..........................	---	...	---	..................	16237	16236	.	..	--	.	------
Neisseria meningitidis	isolate	22730	NZ_OAIC01000049.1	15852	...........................	..............	-----	....	----------	15718	15717	---	...........................	-	......	-	......	................	15553	15552	..	-	.	-	..-..........	---------	..........	---	............	-	..	-----	15436	15435	..	-	....	..........................	---	...	---	..................	15277	15276	.	..	--	.	------
Neisseria meningitidis	isolate	22731	NZ_OAHZ01000047.1	15852	...........................	..............	-----	....	----------	15718	15717	---	...........................	-	......	-	......	................	15553	15552	..	-	.	-	..-..........	---------	..........	---	............	-	..	-----	15436	15435	..	-	....	..........................	---	...	---	..................	15277	15276	.	..	--	.	------
Neisseria meningitidis	isolate	22734	NZ_OAHY01000048.1	15867	...........................	..............	-----	....	----------	15733	15732	---	...........................	-	......	-	......	................	15568	15567	..	-	.	-	..-..........	---------	..........	---	............	-	..	-----	15451	15450	..	-	....	..........................	---	...	---	..................	15292	15291	.	..	--	.	------
Neisseria meningitidis	isolate	22738	NZ_OAID01000044.1	397	...........................	..............	-----	....	----------	531	532	---	...........................	-	......	-	......	................	696	697	..	-	.	-	..-..........	---------	..........	---	............	-	..	-----	813	814	..	-	....	..........................	---	...	---	..................	972	973	.	..	--	.	------
Neisseria meningitidis	isolate	22751	NZ_OAIS01000081.1	5476	...........................	..............	-----	....	----------	5342	5341	---	...........................	-	......	-	......	................	5177	5176	..	-	.	-	..-..........	---------	..........	---	............	-	..	-----	5060	5059	..	-	....	..........................	---	...	---	..................	4901	4900	.	..	--	.	------
Neisseria meningitidis	isolate	22752	NZ_OAHT01000090.1	5476	...........................	..............	-----	....	----------	5342	5341	---	...........................	-	......	-	......	................	5177	5176	..	-	.	-	..-..........	---------	..........	---	............	-	..	-----	5060	5059	..	-	....	..........................	---	...	---	..................	4901	4900	.	..	--	.	------
Neisseria meningitidis	isolate	22753	NZ_OAIF01000091.1	6172	...........................	..............	-----	....	----------	6038	6037	---	...........................	-	......	-	......	................	5873	5872	..	-	.	-	..-..........	---------	..........	---	............	-	..	-----	5756	5755	..	-	....	..........................	---	...	---	..................	5597	5596	.	..	--	.	------
Neisseria meningitidis	isolate	22759	NZ_OAIK01000043.1	15580	...........................	..............	-----	....	----------	15446	15445	---	...........................	-	......	-	......	................	15281	15280	..	-	.	-	..-..........	---------	..........	---	............	-	..	-----	15164	15163	..	-	....	..........................	---	...	---	..................	15005	15004	.	..	--	.	------
Neisseria meningitidis	isolate	22760	NZ_OAIR01000047.1	286	...........................	..............	-----	....	----------	420	421	---	...........................	-	......	-	......	................	585	586	..	-	.	-	..-..........	---------	..........	---	............	-	..	-----	702	703	..	-	....	..........................	---	...	---	..................	861	862	.	..	--	.	------
Neisseria meningitidis	isolate	22774	NZ_OAIX01000046.1	15867	...........................	..............	-----	....	----------	15733	15732	---	...........................	-	......	-	......	................	15568	15567	..	-	.	-	..-..........	---------	..........	---	............	-	..	-----	15451	15450	..	-	....	..........................	---	...	---	..................	15292	15291	.	..	--	.	------
Neisseria meningitidis	isolate	22782	NZ_OAIU01000044.1	16577	...........................	..............	-----	....	----------	16443	16442	---	...........................	-	......	-	......	K.IA..V.........	16278	16277	.A	-	.	-	AEVHTF...QY..	---------	.N..ADK...	---	..V.E..N...H	-	.A	-----	16158	16157	.S	-	AS.L	..........F.............D.	---	...	---	LD.........S......	15999	15998	.	R.	--	L	------
Neisseria meningitidis	isolate	22787	NZ_OAIV01000044.1	15845	...........................	..............	-----	....	----------	15711	15710	---	...........................	-	......	-	......	................	15546	15545	..	-	.	-	..-..........	---------	..........	---	............	-	..	-----	15429	15428	..	-	....	..........................	---	...	---	..................	15270	15269	.	..	--	.	------
Neisseria meningitidis	isolate	22789	NZ_OAIQ01000039.1	16285	...........................	..............	-----	....	----------	16151	16150	---	...........................	-	......	-	......	K.IA..V.........	15986	15985	.A	-	.	-	AEVHTF...QY..	---------	.N..ADK...	---	..V.E..N.K.H	-	.A	-----	15866	15865	.N	-	AS.L	..........F.............D.	---	...	---	LD.........S......	15707	15706	.	R.	--	L	------
Neisseria meningitidis	isolate	22790	NZ_OAII01000049.1	15895	...........................	..............	-----	....	----------	15761	15760	---	...........................	-	......	-	......	................	15596	15595	..	-	.	-	..-..........	---------	..........	---	............	-	..	-----	15479	15478	..	-	....	..........................	---	...	---	..................	15320	15319	.	..	--	.	------
Neisseria meningitidis	isolate	22793	NZ_OAIT01000044.1	16521	...........................	..............	-----	....	----------	16387	16386	---	...........................	-	......	-	......	K.IA..V.........	16222	16221	.A	-	.	-	AEVHTF...QY..	---------	.N..ADK...	---	..V.E..N...H	-	.A	-----	16102	16101	.G	-	AS.L	..........F.............D.	---	...	---	LD.........S......	15943	15942	.	R.	--	L	------
Neisseria meningitidis	isolate	22794	NZ_OAJE01000046.1	15902	...........................	..............	-----	....	----------	15768	15767	---	...........................	-	......	-	......	................	15603	15602	..	-	.	-	..-..........	---------	..........	---	............	-	..	-----	15486	15485	..	-	....	..........................	---	...	---	..................	15327	15326	.	..	--	.	------
Neisseria meningitidis	isolate	22795	NZ_OAIM01000044.1	397	...........................	..............	-----	....	----------	531	532	---	...........................	-	......	-	......	................	696	697	..	-	.	-	..-..........	---------	..........	---	............	-	..	-----	813	814	..	-	....	..........................	---	...	---	..................	972	973	.	..	--	.	------
Neisseria meningitidis	isolate	22798	NZ_OAIJ01000046.1	300	...........................	..............	-----	....	----------	434	435	---	...........................	-	......	-	......	................	599	600	..	-	.	-	..-..........	---------	..........	---	............	-	..	-----	716	717	..	-	....	..........................	---	...	---	..................	875	876	.	..	--	.	------
Neisseria meningitidis	isolate	22800	NZ_OAIL01000088.1	5476	...........................	..............	-----	....	----------	5342	5341	---	...........................	-	......	-	......	................	5177	5176	..	-	.	-	..-..........	---------	..........	---	............	-	..	-----	5060	5059	..	-	....	..........................	---	...	---	..................	4901	4900	.	..	--	.	------
Neisseria meningitidis	isolate	22808	NZ_OAJA01000048.1	15503	...........................	..............	-----	....	----------	15369	15368	---	...........................	-	......	-	......	................	15204	15203	..	-	.	-	..-..........	---------	..........	---	............	-	..	-----	15087	15086	..	-	....	..........................	---	...	---	..................	14928	14927	.	..	--	.	------
Neisseria meningitidis	isolate	22811	NZ_OAIH01000088.1	5476	...........................	..............	-----	....	----------	5342	5341	---	...........................	-	......	-	......	................	5177	5176	..	-	.	-	..-..........	---------	..........	---	............	-	..	-----	5060	5059	..	-	....	..........................	---	...	---	..................	4901	4900	.	..	--	.	------
Neisseria meningitidis	isolate	22812	NZ_OAIP01000042.1	314	...............L...........	..............	-----	....	----------	448	449	---	...........................	-	......	-	......	................	613	614	..	-	.	-	..-..........	---------	..........	---	............	-	..	-----	730	731	..	-	....	..........................	---	...	---	..................	889	890	.	..	--	.	------
Neisseria meningitidis	isolate	22813	NZ_OAIO01000041.1	397	...........................	..............	-----	....	----------	531	532	---	...........................	-	......	-	......	................	696	697	..	-	.	-	..-..........	---------	..........	---	............	-	..	-----	813	814	..	-	....	..........................	---	...	---	..................	972	973	.	..	--	.	------
Neisseria meningitidis	isolate	22818	NZ_OAIE01000043.1	437	...........................	..............	-----	....	----------	571	572	---	...........................	-	......	-	......	K.IA..V.........	736	737	.A	-	.	-	AEVHTF...QY..	---------	.N..ADK...	---	..V.E..N.K.H	-	.A	-----	856	857	.N	-	AS.L	..........F.............D.	---	...	---	LD.........S......	1015	1016	.	R.	--	L	------
Neisseria meningitidis	isolate	22819	NZ_OAIW01000039.1	307	...........................	..............	-----	....	----------	441	442	---	...........................	-	......	-	......	K.IA..V.........	606	607	.A	-	.	-	AEVHTF...QY..	---------	.N..ADK...	---	..V.E..N.K.H	-	.A	-----	726	727	.N	-	AS.L	..........F.............D.	---	...	---	LD.........S......	885	886	.	R.	--	L	------
Neisseria meningitidis	isolate	22822	NZ_OAIG01000043.1	398	...............L...........	..............	-----	....	----------	532	533	---	...........................	-	......	-	......	................	697	698	..	-	.	-	..-..........	---------	..........	---	............	-	..	-----	814	815	..	-	....	..............I...........	---	...	---	..................	973	974	.	..	--	.	------
Neisseria meningitidis	isolate	22824	NZ_OAIN01000045.1	307	...........................	..............	-----	....	----------	441	442	---	...........................	-	......	-	......	................	606	607	..	-	.	-	..-..........	---------	..........	---	............	-	..	-----	723	724	..	-	....	..........................	---	...	---	..................	882	883	.	..	--	.	------
Neisseria meningitidis	isolate	22826	NZ_OAJD01000046.1	15852	...........................	..............	-----	....	----------	15718	15717	---	...........................	-	......	-	......	................	15553	15552	..	-	.	-	..-..........	---------	..........	---	............	-	..	-----	15436	15435	..	-	....	..........................	---	...	---	..................	15277	15276	.	..	--	.	------
Neisseria meningitidis	isolate	22899	NZ_OAIZ01000046.1	313	...........................	..............	-----	....	----------	447	448	---	...........................	-	......	-	......	................	612	613	..	-	.	-	..-..........	---------	..........	---	............	-	..	-----	729	730	..	-	....	..........................	---	...	---	..................	888	889	.	..	--	.	------
Neisseria meningitidis	isolate	22900	NZ_OAJJ01000043.1	313	...........................	..............	-----	....	----------	447	448	---	...........................	-	......	-	......	................	612	613	..	-	.	-	..-..........	---------	..........	---	............	-	..	-----	729	730	..	-	....	..........................	---	...	---	..................	888	889	.	..	--	.	------
Neisseria meningitidis	isolate	22903	NZ_OAIY01000040.1	16484	...........................	..............	-----	....	----------	16350	16349	---	...........................	-	......	-	......	................	16185	16184	..	-	.	-	..-..........	---------	..........	---	............	-	..	-----	16068	16067	..	-	....	..........................	---	...	---	..................	15909	15908	.	..	--	.	------
Neisseria meningitidis	isolate	22904	NZ_OAJC01000050.1	15852	...........................	..............	-----	....	----------	15718	15717	---	...........................	-	......	-	......	................	15553	15552	..	-	.	-	..-..........	---------	..........	---	............	-	..	-----	15436	15435	..	-	....	..........................	---	...	---	..................	15277	15276	.	..	--	.	------
Neisseria meningitidis	isolate	22905	NZ_OAJB01000048.1	15948	...........................	..............	-----	....	----------	15814	15813	---	...........................	-	......	-	......	................	15649	15648	..	-	.	-	..-..........	---------	..........	---	............	-	..	-----	15532	15531	..	-	....	..........................	---	...	---	..................	15373	15372	.	..	--	.	------
Neisseria meningitidis	isolate	22910	NZ_OAJF01000044.1	286	...........................	..............	-----	....	----------	420	421	---	...........................	-	......	-	......	K.IA..V.........	585	586	.A	-	.	-	AEVHTF...QY..	---------	.N..ADK...	---	..V.E..N...H	-	.A	-----	705	706	.S	-	AS.L	..........F.............D.	---	...	---	LD.........S......	864	865	.	R.	--	L	------
Neisseria meningitidis	isolate	22911	NZ_OAJH01000045.1	468	...........................	..............	-----	....	----------	602	603	---	...........................	-	......	-	......	................	767	768	..	-	.	-	..-..........	---------	..........	---	............	-	..	-----	884	885	..	-	....	..........................	---	...	---	..................	1043	1044	.	..	--	.	------
Neisseria meningitidis	isolate	22913	NZ_OAJI01000044.1	15902	...........................	..............	-----	....	----------	15768	15767	---	...........................	-	......	-	......	................	15603	15602	..	-	.	-	..-..........	---------	..........	---	............	-	..	-----	15486	15485	..	-	....	..........................	---	...	---	..................	15327	15326	.	..	--	.	------
Neisseria meningitidis	isolate	22916	NZ_OAJN01000044.1	15896	...........................	..............	-----	....	----------	15762	15761	---	...........................	-	......	-	......	................	15597	15596	..	-	.	-	..-..........	---------	..........	---	............	-	..	-----	15480	15479	..	-	....	..........................	---	...	---	..................	15321	15320	.	..	--	.	------
Neisseria meningitidis	isolate	22927	NZ_OAJM01000042.1	542	...........................	..............	-----	....	----------	676	677	---	...........................	-	......	-	......	................	841	842	..	-	.	-	..-..........	---------	..........	---	............	-	..	-----	958	959	..	-	....	..........................	---	...	---	..................	1117	1118	.	..	--	.	------
Neisseria meningitidis	isolate	22930	NZ_OAJG01000047.1	15852	...........................	..............	-----	....	----------	15718	15717	---	...........................	-	......	-	......	................	15553	15552	..	-	.	-	..-..........	---------	..........	---	............	-	..	-----	15436	15435	..	-	....	..........................	---	...	---	..................	15277	15276	.	..	--	.	------
Neisseria meningitidis	isolate	22934	NZ_OAJO01000043.1	397	...........................	..............	-----	....	----------	531	532	---	...........................	-	......	-	......	................	696	697	..	-	.	-	..-..........	---------	..........	---	............	-	..	-----	813	814	..	-	....	..........................	---	...	---	..................	972	973	.	..	--	.	------
Neisseria meningitidis	isolate	22938	NZ_OAJL01000046.1	15897	...........................	..............	-----	....	----------	15763	15762	---	...........................	-	......	-	......	................	15598	15597	..	-	.	-	..-..........	---------	..........	---	............	-	..	-----	15481	15480	..	-	....	..........................	---	...	---	..................	15322	15321	.	..	--	.	------
Neisseria meningitidis	isolate	22939	NZ_OAJK01000044.1	15872	...........................	..............	-----	....	----------	15738	15737	---	...........................	-	......	-	......	................	15573	15572	..	-	.	-	..-..........	---------	..........	---	............	-	..	-----	15456	15455	..	-	....	..........................	---	...	---	..................	15297	15296	.	..	--	.	------
Neisseria meningitidis	isolate	22941	NZ_OAJP01000051.1	15906	...........................	..............	-----	....	----------	15772	15771	---	...........................	-	......	-	......	................	15607	15606	..	-	.	-	..-..........	---------	..........	---	............	-	..	-----	15490	15489	..	-	....	..........................	---	...	---	..................	15331	15330	.	..	--	.	------
Neisseria meningitidis	isolate	22945	NZ_OAJS01000049.1	15852	...........................	..............	-----	....	----------	15718	15717	---	...........................	-	......	-	......	................	15553	15552	..	-	.	-	..-..........	---------	..........	---	............	-	..	-----	15436	15435	..	-	....	..........................	---	...	---	..................	15277	15276	.	..	--	.	------
Neisseria meningitidis	isolate	22946	NZ_OAKE01000045.1	15852	...........................	..............	-----	....	----------	15718	15717	---	...........................	-	......	-	......	................	15553	15552	..	-	.	-	..-..........	---------	..........	---	............	-	..	-----	15436	15435	..	-	....	..........................	---	...	---	..................	15277	15276	.	..	--	.	------
Neisseria meningitidis	isolate	22948	NZ_OAJU01000045.1	15868	...........................	..............	-----	....	----------	15734	15733	---	...........................	-	......	-	......	................	15569	15568	..	-	.	-	..-..........	---------	..........	---	............	-	..	-----	15452	15451	..	-	....	..........................	---	...	---	..................	15293	15292	.	..	--	.	------
Neisseria meningitidis	isolate	22949	NZ_OAKS01000040.1	16341	...........................	..............	-----	....	----------	16207	16206	---	...........................	-	......	-	......	K.IA..V.........	16042	16041	.A	-	.	-	AEVHTF...QY..	---------	.N..ADK...	---	..V.E..N.K.H	-	.A	-----	15922	15921	.N	-	AS.L	..........F.............D.	---	...	---	LD.........S......	15763	15762	.	R.	--	L	------
Neisseria meningitidis	isolate	22950	NZ_OAKY01000046.1	16300	...........................	..............	-----	....	----------	16166	16165	---	...........................	-	......	-	......	K.IA..V.........	16001	16000	.A	-	.	-	AEVHTF...QY..	---------	.N..ADK...	---	..V.E..N.K.H	-	.A	-----	15881	15880	.N	-	AS.L	..........F.............D.	---	...	---	LD.........S......	15722	15721	.	R.	--	L	------
Neisseria meningitidis	isolate	22951	NZ_OAJY01000080.1	5476	...........................	..............	-----	....	----------	5342	5341	---	...........................	-	......	-	......	................	5177	5176	..	-	.	-	..-..........	---------	..........	---	............	-	..	-----	5060	5059	..	-	....	..........................	---	...	---	..................	4901	4900	.	..	--	.	------
Neisseria meningitidis	isolate	22960	NZ_OAKF01000047.1	15936	...........................	..............	-----	....	----------	15802	15801	---	...........................	-	......	-	......	K.IA..V.........	15637	15636	.A	-	.	-	AEVHTF...QY..	---------	.N..ADK...	---	..V.E..N...H	-	.A	-----	15517	15516	.S	-	AS.L	..........F.............D.	---	...	---	LD.........S......	15358	15357	.	R.	--	L	------
Neisseria meningitidis	isolate	22965	NZ_OAJW01000048.1	15896	...........................	..............	-----	....	----------	15762	15761	---	...........................	-	......	-	......	................	15597	15596	..	-	.	-	..-..........	---------	..........	---	............	-	..	-----	15480	15479	..	-	....	..........................	---	...	---	..................	15321	15320	.	..	--	.	------
Neisseria meningitidis	isolate	22966	NZ_OAJX01000045.1	15895	...........................	..............	-----	....	----------	15761	15760	---	...........................	-	......	-	......	................	15596	15595	..	-	.	-	..-..........	---------	..........	---	............	-	..	-----	15479	15478	..	-	....	..........................	---	...	---	..................	15320	15319	.	..	--	.	------
Neisseria meningitidis	isolate	22979	NZ_OAJQ01000037.1	16521	...........................	..............	-----	....	----------	16387	16386	---	...........................	-	......	-	......	K.IA..V.........	16222	16221	.A	-	.	-	AEVHTF...QY..	---------	.N..ADK...	---	..V.E..N...H	-	.A	-----	16102	16101	.G	-	AS.L	..........F.............D.	---	...	---	LD.........S......	15943	15942	.	R.	--	L	------
Neisseria meningitidis	isolate	22984	NZ_OAKB01000043.1	397	...........................	..............	-----	....	----------	531	532	---	...........................	-	......	-	......	................	696	697	..	-	.	-	..-..........	---------	..........	---	............	-	..	-----	813	814	..	-	....	..........................	---	...	---	..................	972	973	.	..	--	.	------
Neisseria meningitidis	isolate	22987	NZ_OAKC01000049.1	15918	...........................	..............	-----	....	----------	15784	15783	---	...........................	-	......	-	......	................	15619	15618	..	-	.	-	..-..........	---------	..........	---	............	-	..	-----	15502	15501	..	-	....	..........................	---	...	---	..................	15343	15342	.	..	--	.	------
Neisseria meningitidis	isolate	22988	NZ_OAJR01000041.1	307	...........................	..............	-----	....	----------	441	442	---	...........................	-	......	-	......	K.IA..V.........	606	607	.A	-	.	-	AEVHTF...QY..	---------	.N..ADK...	---	..V.E..N.K.H	-	.A	-----	726	727	.N	-	AS.L	..........F.............D.	---	...	---	LD.........S......	885	886	.	R.	--	L	------
Neisseria meningitidis	isolate	22995	NZ_OAJZ01000079.1	7002	...........................	..............	-----	....	----------	6868	6867	---	...........................	-	......	-	......	K.IA..V.........	6703	6702	.A	-	.	-	AEVHTF...QY..	---------	.N..ADK...	---	..V.E..N...H	-	.A	-----	6583	6582	.G	-	AS.L	..........F.............D.	---	...	---	LD.........S......	6424	6423	.	R.	--	L	------
Neisseria meningitidis	isolate	23000	NZ_OALK01000043.1	314	...............L...........	..............	-----	....	----------	448	449	---	...........................	-	......	-	......	................	613	614	..	-	.	-	..-..........	---------	..........	---	............	-	..	-----	730	731	..	-	....	..........................	---	...	---	..................	889	890	.	..	--	.	------
Neisseria meningitidis	isolate	23002	NZ_OAKK01000092.1	6172	...........................	..............	-----	....	----------	6038	6037	---	...........................	-	......	-	......	................	5873	5872	..	-	.	-	..-..........	---------	..........	---	............	-	..	-----	5756	5755	..	-	....	..........................	---	...	---	..................	5597	5596	.	..	--	.	------
Neisseria meningitidis	isolate	23003	NZ_OAKJ01000041.1	313	...........................	..............	-----	....	----------	447	448	---	...........................	-	......	-	......	K.IA..V.........	612	613	.A	-	.	-	AEVHTF...QY..	---------	.N..ADK...	---	..V.E..N.K.H	-	.A	-----	732	733	.N	-	AS.L	..........F.............D.	---	...	---	LD.........S......	891	892	.	R.	--	L	------
Neisseria meningitidis	isolate	23010	NZ_OAKI01000043.1	397	...........................	..............	-----	....	----------	531	532	---	...........................	-	......	-	......	................	696	697	..	-	.	-	..-..........	---------	..........	---	............	-	..	-----	813	814	..	-	....	..........................	---	...	---	..................	972	973	.	..	--	.	------
Neisseria meningitidis	isolate	23012	NZ_OAKN01000042.1	16296	...........................	..............	-----	....	----------	16162	16161	---	...........................	-	......	-	......	................	15997	15996	..	-	.	-	..-..........	---------	..........	---	............	-	..	-----	15880	15879	..	-	....	..........................	---	...	---	..................	15721	15720	.	..	--	.	------
Neisseria meningitidis	isolate	23015	NZ_OAKO01000046.1	533	...........................	..............	-----	....	----------	667	668	---	...........................	-	......	-	......	................	832	833	..	-	.	-	..-..........	---------	..........	---	............	-	..	-----	949	950	..	-	....	..........................	---	...	---	..................	1108	1109	.	..	--	.	------
Neisseria meningitidis	isolate	23016	NZ_OAKP01000042.1	300	...........................	..............	-----	....	----------	434	435	---	...........................	-	......	-	......	................	599	600	..	-	.	-	..-..........	---------	..........	---	............	-	..	-----	716	717	..	-	....	..........................	---	...	---	..................	875	876	.	..	--	.	------
Neisseria meningitidis	isolate	23018	NZ_OAKL01000047.1	15902	...........................	..............	-----	....	----------	15768	15767	---	...........................	-	......	-	......	................	15603	15602	..	-	.	-	..-..........	---------	..........	---	............	-	..	-----	15486	15485	..	-	....	..........................	---	...	---	..................	15327	15326	.	..	--	.	------
Neisseria meningitidis	isolate	23025	NZ_OAKG01000040.1	313	...........................	..............	-----	....	----------	447	448	---	...........................	-	......	-	......	................	612	613	..	-	.	-	..-..........	---------	..........	---	............	-	..	-----	729	730	..	-	....	..........................	---	...	---	..................	888	889	.	..	--	.	------
Neisseria meningitidis	isolate	23038	NZ_OAKH01000042.1	397	...........................	..............	-----	....	----------	531	532	---	...........................	-	......	-	......	................	696	697	..	-	.	-	..-..........	---------	..........	---	............	-	..	-----	813	814	..	-	....	..........................	---	...	---	..................	972	973	.	..	--	.	------
Neisseria meningitidis	isolate	23041	NZ_OAKM01000044.1	15584	...........................	..............	-----	....	----------	15450	15449	---	...........................	-	......	-	......	................	15285	15284	..	-	.	-	..-..........	---------	..........	---	............	-	..	-----	15168	15167	..	-	....	..........................	---	...	---	..................	15009	15008	.	..	--	.	------
Neisseria meningitidis	isolate	23046	NZ_OAKT01000043.1	16867	...........................	..............	-----	....	----------	16733	16732	---	...........................	-	......	-	......	................	16568	16567	..	-	.	-	..-..........	---------	..........	---	............	-	..	-----	16451	16450	..	-	....	..........................	---	...	---	..................	16292	16291	.	..	--	.	------
Neisseria meningitidis	isolate	23047	NZ_OAKX01000041.1	397	...........................	..............	-----	....	----------	531	532	---	...........................	-	......	-	......	................	696	697	..	-	.	-	..-..........	---------	..........	---	............	-	..	-----	813	814	..	-	....	..........................	---	...	---	..................	972	973	.	..	--	.	------
Neisseria meningitidis	isolate	23049	NZ_OAKR01000044.1	313	...........................	..............	-----	....	----------	447	448	---	...........................	-	......	-	......	................	612	613	..	-	.	-	..-..........	---------	..........	---	............	-	..	-----	729	730	..	-	....	..........................	---	...	---	..................	888	889	.	..	--	.	------
Neisseria meningitidis	isolate	23050	NZ_OAKZ01000042.1	317	...........................	..............	-----	....	----------	451	452	---	...........................	-	......	-	......	K.IA..V.........	616	617	.A	-	.	-	AEVHTF...QY..	---------	.N..ADK...	---	..V.E..N...H	-	.A	-----	736	737	.G	-	AS.L	..........F.............D.	---	...	---	LD.........S......	895	896	.	R.	--	L	------
Neisseria meningitidis	isolate	23112	NZ_OAKQ01000039.1	16428	...........................	..............	-----	....	----------	16294	16293	---	...........................	-	......	-	......	................	16129	16128	..	-	.	-	..-..........	---------	..........	---	............	-	..	-----	16012	16011	..	-	....	..........................	---	...	---	..................	15853	15852	.	..	--	.	------
Neisseria meningitidis	isolate	23115	NZ_OALE01000042.1	346	...........................	..............	-----	....	----------	480	481	---	...........................	-	......	-	......	K.IA..V.........	645	646	.A	-	.	-	AEVHTF...QY..	---------	.N..ADK...	---	..V.E..N.K.H	-	.A	-----	765	766	.N	-	AS.L	..........F.............D.	---	...	---	LD.........S......	924	925	.	R.	--	L	------
Neisseria meningitidis	isolate	23162	NZ_OAKW01000045.1	16761	...........................	..............	-----	....	----------	16627	16626	---	...........................	-	......	-	......	K.IA..V.........	16462	16461	.A	-	.	-	AEVHTF...QY..	---------	.N..ADK...	---	..V.E..N.K.H	-	.A	-----	16342	16341	.N	-	AS.L	..........F.............D.	---	...	---	LD.........S......	16183	16182	.	R.	--	L	------
Neisseria meningitidis	isolate	23169	NZ_OALC01000045.1	15584	...........................	..............	-----	....	----------	15450	15449	---	...........................	-	......	-	......	................	15285	15284	..	-	.	-	..-..........	---------	..........	---	............	-	..	-----	15168	15167	..	-	....	..........................	---	...	---	..................	15009	15008	.	..	--	.	------
Neisseria meningitidis	isolate	23231	NZ_OALB01000109.1	307	...........................	..............	-----	....	----------	441	442	---	...........................	-	......	-	......	K.IA..V.........	606	607	.A	-	.	-	AEVHTF...QY..	---------	.N..ADK...	---	..V.E..N...H	-	.A	-----	726	727	.G	-	AS.L	..........F.............D.	---	...	---	LD.........S......	885	886	.	R.	--	L	------
Neisseria meningitidis	isolate	23346	NZ_OALD01000042.1	398	...............L...........	..............	-----	....	----------	532	533	---	...........................	-	......	-	......	................	697	698	..	-	.	-	..-..........	---------	..........	---	............	-	..	-----	814	815	..	-	....	..............I...........	---	...	---	..................	973	974	.	..	--	.	------
Neisseria meningitidis	isolate	23356	NZ_OALA01000043.1	397	...........................	..............	-----	....	----------	531	532	---	...........................	-	......	-	......	................	696	697	..	-	.	-	..-..........	---------	..........	---	............	-	..	-----	813	814	..	-	....	..........................	---	...	---	..................	972	973	.	..	--	.	------
Neisseria meningitidis	isolate	23388	NZ_OAKU01000046.1	15872	...........................	..............	-----	....	----------	15738	15737	---	...........................	-	......	-	......	................	15573	15572	..	-	.	-	..-..........	---------	..........	---	............	-	..	-----	15456	15455	..	-	....	..........................	---	...	---	..................	15297	15296	.	..	--	.	------
Neisseria meningitidis	isolate	23456	NZ_OALN01000044.1	15867	...........................	..............	-----	....	----------	15733	15732	---	...........................	-	......	-	......	................	15568	15567	..	-	.	-	..-..........	---------	..........	---	............	-	..	-----	15451	15450	..	-	....	..........................	---	...	---	..................	15292	15291	.	..	--	.	------
Neisseria meningitidis	isolate	23462	NZ_OAKV01000045.1	397	...........................	..............	-----	....	----------	531	532	---	...........................	-	......	-	......	................	696	697	..	-	.	-	..-..........	---------	..........	---	............	-	..	-----	813	814	..	-	....	..........................	---	...	---	..................	972	973	.	..	--	.	------
Neisseria meningitidis	isolate	23464	NZ_OALF01000043.1	314	...............L...........	..............	-----	....	----------	448	449	---	...........................	-	......	-	......	................	613	614	..	-	.	-	..-..........	---------	..........	---	............	-	..	-----	730	731	..	-	....	..........................	---	...	---	..................	889	890	.	..	--	.	------
Neisseria meningitidis	isolate	23466	NZ_OALI01000042.1	16577	...........................	..............	-----	....	----------	16443	16442	---	...........................	-	......	-	......	K.IA..V.........	16278	16277	.A	-	.	-	AEVHTF...QY..	---------	.N..ADK...	---	..V.E..N...H	-	.A	-----	16158	16157	.S	-	AS.L	..........F.............D.	---	...	---	LD.........S......	15999	15998	.	R.	--	L	------
Neisseria meningitidis	isolate	23484	NZ_OALG01000086.1	5476	...........................	..............	-----	....	----------	5342	5341	---	...........................	-	......	-	......	................	5177	5176	..	-	.	-	..-..........	---------	..........	---	............	-	..	-----	5060	5059	..	-	....	..........................	---	...	---	..................	4901	4900	.	..	--	.	------
Neisseria meningitidis	strain	34173	NZ_KQ236330.1	1459	...........................	..............	-----	....	----------	1593	1594	---	...................H.......	-	......	-	......	K.IA..V.........	1758	1759	.A	-	.	-	AEVHTF...QY..	---------	.N..ADK...	---	..V.E..N...H	-	.A	-----	1878	1879	.G	-	AS.L	..........F.............D.	---	...	---	LD.........S......	2037	2038	.	R.	--	L	------
Neisseria meningitidis	strain	34279	NZ_JWML01000131.1	284	...........................	..............	-----	....	----------	418	419	---	...........................	-	......	-	......	K.IA..V.........	583	584	.A	-	.	-	AEVHTF...QY..	---------	.N..ADK...	---	..V.E..N...H	-	.A	-----	703	704	.S	-	AS.L	..........F.............D.	---	...	---	LD.........S......	862	863	.	R.	--	L	------
Neisseria meningitidis	strain	38277	NZ_CP015886.1	1633378	...........................	..............	-----	....	----------	1633512	1633513	---	...........................	-	......	-	......	................	1633677	1633678	..	-	.	-	..-..........	---------	..........	---	............	-	..	-----	1633794	1633795	..	-	....	..........................	---	...	---	..................	1633953	1633954	.	..	--	.	------
Neisseria meningitidis	strain	11-14	NZ_CP021519.1	350043	...........................	..............	-----	....	----------	349909	349908	---	...........................	-	......	-	......	................	349744	349743	..	-	.	-	..-..........	---------	..........	---	............	-	..	-----	349627	349626	..	-	....	..........................	---	...	---	..................	349468	349467	.	..	--	.	------
Neisseria meningitidis	strain	11-7	NZ_CP021520.1	350472	...........................	..............	-----	....	----------	350338	350337	---	...........................	-	......	-	......	................	350173	350172	..	-	.	-	..-..........	---------	..........	---	............	-	..	-----	350056	350055	..	-	....	..........................	---	...	---	..................	349897	349896	.	..	--	.	------
Neisseria meningitidis	strain	053442	NC_010120.1	672446	...........................	..............	-----	....	----------	672312	672311	---	...........................	-	......	-	...N..	................	672147	672146	..	-	.	-	..-..........	---------	..........	---	............	-	..	-----	672030	672029	..	-	....	..........................	---	...	---	..................	671871	671870	.	..	--	.	------
Neisseria meningitidis	strain	61103	NZ_ANRZ01000009.1	51698	...........................	..............	-----	....	----------	51564	51563	---	...........................	-	......	-	......	................	51399	51398	..	-	.	-	..-..........	---------	..........	---	............	-	..	-----	51282	51281	..	-	....	..F.......................	---	...	---	..................	51123	51122	.	..	--	.	------
Neisseria meningitidis	strain	61106	NZ_APSQ01000048.1	16506	...........................	..............	-----	....	----------	16372	16371	---	...........................	-	......	-	......	................	16207	16206	..	-	.	-	..-..........	---------	..........	---	............	-	..	-----	16090	16089	..	-	....	..........................	---	...	---	..................	15931	15930	.	..	--	.	------
Neisseria meningitidis	strain	63006	NZ_ANSI01000006.1	196703	...........................	..............	-----	....	----------	196569	196568	---	...........................	-	......	-	......	................	196404	196403	..	-	.	-	..-..........	---------	..........	---	............	-	..	-----	196287	196286	..	-	....	..........................	---	...	---	..................	196128	196127	.	..	--	.	------
Neisseria meningitidis	strain	63023	NZ_APSP01000041.1	16508	...........................	..............	-----	....	----------	16374	16373	---	...........................	-	......	-	......	................	16209	16208	..	-	.	-	..-..........	---------	..........	---	............	-	..	-----	16092	16091	..	-	....	..........................	---	...	---	..................	15933	15932	.	..	--	.	------
Neisseria meningitidis	strain	63041	NZ_ANRF01000008.1	75053	...........................	..............	-----	....	----------	74919	74918	---	...........................	-	......	-	......	................	74754	74753	..	-	.	-	..-..........	---------	..........	---	............	-	..	-----	74637	74636	..	-	....	..........................	---	...	---	..................	74478	74477	.	..	--	.	------
Neisseria meningitidis	strain	63049	NZ_ANRV01000010.1	76189	...........................	..............	-----	....	----------	76055	76054	---	...........................	-	......	-	......	................	75890	75889	..	-	.	-	..-..........	---------	..........	---	............	-	..	-----	75773	75772	..	-	....	..........................	---	...	---	..................	75614	75613	.	..	--	.	------
Neisseria meningitidis	strain	64182	NZ_APST01000035.1	16934	...........................	..............	-----	....	----------	16800	16799	---	...........................	-	......	-	......	................	16635	16634	..	-	.	-	..-..........	---------	..........	---	............	-	..	-----	16518	16517	..	-	....	..........................	---	...	---	..................	16359	16358	.	..	--	.	------
Neisseria meningitidis	strain	65012	NZ_APSS01000051.1	17223	...........................	..............	-----	....	----------	17089	17088	---	...........................	-	......	-	......	................	16924	16923	..	-	.	-	..-..........	---------	..........	---	............	-	..	-----	16807	16806	..	-	....	..........................	---	...	---	..................	16648	16647	.	..	--	.	------
Neisseria meningitidis	strain	65014	NZ_ANRY01000010.1	105091	...........................	..............	-----	....	----------	104957	104956	---	...........................	-	......	-	......	................	104792	104791	..	-	.	-	..-..........	---------	..........	---	............	-	..	-----	104675	104674	..	-	....	..........................	---	...	---	..................	104516	104515	.	..	--	.	------
Neisseria meningitidis	strain	68094	NZ_ANRB01000010.1	47598	...........................	..............	-----	....	----------	47464	47463	---	...........................	-	......	-	......	................	47299	47298	..	-	.	-	..-..........	---------	..........	---	............	-	..	-----	47182	47181	..	-	....	..........................	---	...	---	..................	47023	47022	.	..	--	.	------
Neisseria meningitidis	strain	69096	NZ_ANSB01000014.1	115340	...........................	..............	-----	....	----------	115206	115205	---	...........................	-	......	-	......	................	115041	115040	..	-	.	-	..-..........	---------	..........	---	............	-	..	-----	114924	114923	..	-	....	..........................	---	...	---	..................	114765	114764	.	..	--	.	------
Neisseria meningitidis	strain	69155	NZ_APSF01000046.1	16511	...........................	..............	-----	....	----------	16377	16376	---	...........................	-	......	-	......	................	16212	16211	..	-	.	-	..-..........	---------	..........	---	............	-	..	-----	16095	16094	..	-	....	..........................	---	...	---	..................	15936	15935	.	..	--	.	------
Neisseria meningitidis	strain	69166	NZ_ALXS01000007.1	152653	...........................	..............	-----	....	----------	152519	152518	---	...........................	-	......	-	......	................	152354	152353	..	-	.	-	..-..........	---------	..........	---	............	-	..	-----	152237	152236	..	-	....	..........................	---	...	---	..................	152078	152077	.	..	--	.	------
Neisseria meningitidis	strain	69176	NZ_APSG01000040.1	24946	...........................	..............	-----	....	----------	24812	24811	---	...........................	-	......	-	......	................	24647	24646	..	-	.	-	..-..........	---------	..........	---	............	-	..	-----	24530	24529	..	-	....	..........................	---	...	---	..................	24371	24370	.	..	--	.	------
Neisseria meningitidis	strain	70012	NZ_ANRE01000006.1	85924	...........................	..............	-----	....	----------	85790	85789	---	...........................	-	......	-	......	................	85625	85624	..	-	.	-	..-..........	---------	..........	---	............	-	..	-----	85508	85507	..	-	....	..........................	---	...	---	..................	85349	85348	.	..	--	.	------
Neisseria meningitidis	strain	70021	NZ_APSH01000035.1	23087	...........................	..............	-----	....	----------	22953	22952	---	...........................	-	......	-	......	................	22788	22787	..	-	.	-	..-..........	---------	..........	---	............	-	..	-----	22671	22670	..	-	....	..........................	---	...	---	..................	22512	22511	.	..	--	.	------
Neisseria meningitidis	strain	70030	NZ_ANSH01000008.1	85619	...........................	..............	-----	....	----------	85485	85484	---	...........................	-	......	-	......	................	85320	85319	..	-	.	-	..-..........	---------	..........	---	............	-	..	-----	85203	85202	..	-	....	..........................	---	...	---	..................	85044	85043	.	..	--	.	------
Neisseria meningitidis	strain	70082	NZ_APSR01000046.1	17255	...........................	..............	-----	....	----------	17121	17120	---	...........................	-	......	-	......	................	16956	16955	..	-	.	-	..-..........	---------	..........	---	............	-	..	-----	16839	16838	..	-	....	..........................	---	...	---	..................	16680	16679	.	..	--	.	------
Neisseria meningitidis	strain	73704	NZ_APTS01000118.1	27074	...........................	..............	-----	....	----------	26940	26939	---	...........................	-	......	-	......	................	26775	26774	..	-	.	-	..-..........	---------	..........	---	............	-	..	-----	26658	26657	..	-	....	..........................	---	...	---	..................	26499	26498	.	..	--	.	------
Neisseria meningitidis	strain	75643	NZ_APSL01000032.1	16394	...........................	..............	-----	....	----------	16260	16259	---	...........................	-	......	-	......	................	16095	16094	..	-	.	-	..-..........	---------	..........	---	............	-	..	-----	15978	15977	..	-	....	..........................	---	...	---	..................	15819	15818	.	..	--	.	------
Neisseria meningitidis	strain	75689	NZ_APSM01000041.1	5488	...........................	..............	-----	....	----------	5354	5353	---	...........................	-	......	-	......	................	5189	5188	..	-	.	-	..-..........	---------	..........	---	............	-	..	-----	5072	5071	..	-	....	..........................	---	...	---	..................	4913	4912	.	..	--	.	------
Neisseria meningitidis	strain	77221	NZ_ANSG01000012.1	46047	...........................	..............	-----	....	----------	45913	45912	---	...........................	-	......	-	......	K.IA..V.........	45748	45747	.A	-	.	-	AEVHTF...QY..	---------	.N..ADK...	---	..V.E..N.K.H	-	.A	-----	45628	45627	.N	-	AS.L	..........F.............D.	---	...	---	LD.........S......	45469	45468	.	R.	--	L	------
Neisseria meningitidis	strain	80179	NZ_ALXV01000010.1	120190	...........................	..............	-----	....	----------	120056	120055	---	...........................	-	......	-	......	................	119891	119890	..	-	.	-	..-..........	---------	..........	---	............	-	..	-----	119774	119773	..	-	....	..........................	---	...	---	..................	119615	119614	.	..	--	.	------
Neisseria meningitidis	strain	81858	NZ_APTT01000054.1	5419	...........................	..............	-----	....	----------	5285	5284	---	...........................	-	......	-	......	................	5120	5119	..	-	.	-	..-..........	---------	..........	---	............	-	..	-----	5003	5002	..	-	....	..........................	---	...	---	..................	4844	4843	.	..	--	.	------
Neisseria meningitidis	strain	87255	NZ_ANQZ01000008.1	48532	...........................	..............	-----	....	----------	48398	48397	---	...........................	-	......	-	......	................	48233	48232	..	-	.	-	..-..........	---------	..........	---	............	-	..	-----	48116	48115	..	-	....	..........................	---	...	---	..................	47957	47956	.	..	--	.	------
Neisseria meningitidis	strain	88050	NZ_ANRD01000009.1	258078	...........................	..............	-----	....	----------	257944	257943	---	...........................	-	......	-	......	................	257779	257778	..	-	.	-	..-..........	---------	..........	---	............	-	..	-----	257662	257661	..	-	....	..........................	---	...	---	..................	257503	257502	.	..	--	.	------
Neisseria meningitidis	strain	92045	NZ_ALXW01000010.1	111187	...........................	..............	-----	....	----------	111053	111052	---	...........................	-	......	-	......	................	110888	110887	..	-	.	-	..-..........	---------	..........	---	............	-	..	-----	110771	110770	..	-	....	..........................	---	...	---	..................	110612	110611	.	..	--	.	------
Neisseria meningitidis	strain	93003	NZ_ALXM01000010.1	48671	...........................	..............	-----	....	----------	48537	48536	---	...........................	-	......	-	......	K.IA..V.........	48372	48371	.A	-	.	-	AEVHTF...QY..	---------	.N..ADK...	---	..V.E..N.K.H	-	.A	-----	48252	48251	.N	-	AS.L	..........F.............D.	---	...	---	LD.........S......	48093	48092	.	R.	--	L	------
Neisseria meningitidis	strain	93004	NZ_ALXN01000014.1	33565	...........................	..............	-----	....	----------	33431	33430	---	...........................	-	......	-	......	................	33266	33265	..	-	.	-	..-..........	---------	..........	---	............	-	..	-----	33149	33148	..	-	....	..........................	---	...	---	..................	32990	32989	.	..	--	.	------
Neisseria meningitidis	strain	94018	NZ_APSK01000040.1	5610	...........................	..............	-----	....	----------	5476	5475	---	...........................	-	......	-	......	................	5311	5310	..	-	.	-	..-..........	---------	..........	---	............	-	..	-----	5194	5193	..	-	....	..........................	---	...	---	..................	5035	5034	.	..	--	.	------
Neisseria meningitidis	strain	96023	NZ_ANRX01000007.1	76209	...........................	..............	-----	....	----------	76075	76074	---	...........................	-	......	-	......	................	75910	75909	..	-	.	-	..-..........	---------	..........	---	............	-	..	-----	75793	75792	..	-	....	..........................	---	...	---	..................	75634	75633	.	..	--	.	------
Neisseria meningitidis	strain	96024	NZ_APSV01000037.1	16894	...........................	..............	-----	....	----------	16760	16759	---	...........................	-	......	-	......	................	16595	16594	..	-	.	-	..-..........	---------	..........	---	............	-	..	-----	16478	16477	..	-	....	..........................	---	...	---	..................	16319	16318	.	..	--	.	------
Neisseria meningitidis	strain	96037	NZ_AVNK01000047.1	16666	...........................	..............	-----	....	----------	16532	16531	---	...........................	-	......	-	......	K.IA..V.........	16367	16366	.A	-	.	-	AEVHTF...QY..	---------	.N..ADK...	---	..V.E..N...H	-	.A	-----	16247	16246	.G	-	AS.L	..........F.............D.	---	...	---	LD.........S......	16088	16087	.	R.	--	L	------
Neisseria meningitidis	strain	96060	NZ_APSJ01000041.1	21266	...........................	..............	-----	....	----------	21132	21131	---	...........................	-	......	-	......	................	20967	20966	..	-	.	-	..-..........	---------	..........	---	............	-	..	-----	20850	20849	..	-	....	..........................	---	...	---	..................	20691	20690	.	..	--	.	------
Neisseria meningitidis	strain	97008	NZ_APSW01000038.1	16319	...........................	..............	-----	....	----------	16185	16184	---	...........................	-	......	-	......	................	16020	16019	..	-	.	-	..-..........	---------	..........	---	............	-	..	-----	15903	15902	..	-	....	..........................	---	...	---	..................	15744	15743	.	..	--	.	------
Neisseria meningitidis	strain	97014	NZ_ANRI01000008.1	16946	...........................	..............	-----	....	----------	16812	16811	---	...........................	-	......	-	......	K.IA..V.........	16647	16646	.A	-	.	-	AEVHTF...QY..	---------	.N..ADK...	---	..V.E..N...H	-	.A	-----	16527	16526	.S	-	AS.L	..........F.............D.	---	...	---	LD.........S......	16368	16367	.	R.	--	L	------
Neisseria meningitidis	strain	97018	NZ_APSO01000039.1	16744	...........................	..............	-----	....	----------	16610	16609	---	...........................	-	......	-	......	................	16445	16444	..	-	.	-	..-..........	---------	..........	---	............	-	..	-----	16328	16327	..	-	....	..........................	---	...	---	..................	16169	16168	.	..	--	.	------
Neisseria meningitidis	strain	97020	NZ_ANSA01000010.1	105201	...........................	..............	-----	....	----------	105067	105066	---	...........................	-	......	-	......	................	104902	104901	..	-	.	-	..-..........	---------	..........	---	............	-	..	-----	104785	104784	..	-	....	..........................	---	...	---	..................	104626	104625	.	..	--	.	------
Neisseria meningitidis	strain	97021	NZ_ANRC01000008.1	85138	...........................	..............	-----	....	----------	85004	85003	---	...........................	-	......	-	......	K.IA..V.........	84839	84838	.A	-	.	-	AEVHTF...QY..	---------	.N..ADK...	---	..V.E..N...H	-	.A	-----	84719	84718	.S	-	AS.L	..........F.............D.	---	...	---	LD.........S......	84560	84559	.	R.	--	L	------
Neisseria meningitidis	strain	97027	NZ_APSU01000034.1	17520	...........................	..............	-----	....	----------	17386	17385	---	...........................	-	......	-	......	................	17221	17220	..	-	.	-	..-..........	---------	..........	---	............	-	..	-----	17104	17103	..	-	....	..........................	---	...	---	..................	16945	16944	.	..	--	.	------
Neisseria meningitidis	strain	98002	NZ_APUM01000040.1	17265	...........................	..............	-----	....	----------	17131	17130	---	...........................	-	......	-	......	K.IA..V.........	16966	16965	.A	-	.	-	AEVHTF...QY..	---------	.N..ADK...	---	..V.E..N...H	-	.A	-----	16846	16845	.S	-	AS.L	..........F.............D.	---	...	---	LD.........S......	16687	16686	.	R.	--	L	------
Neisseria meningitidis	strain	98005	NZ_APSX01000042.1	4482	...........................	..............	-----	....	----------	4348	4347	---	...........................	-	......	-	......	................	4183	4182	..	-	.	-	..-..........	---------	..........	---	............	-	..	-----	4066	4065	..	-	....	..........................	---	...	---	..................	3907	3906	.	..	--	.	------
Neisseria meningitidis	strain	98008	NZ_ALXU01000010.1	757	...........................	..............	-----	....	----------	891	892	---	...........................	-	......	-	......	K.IA..V.........	1056	1057	.A	-	.	-	AEVHTF...QY..	---------	.N..ADK...	---	..V.E..N...H	-	.A	-----	1176	1177	.S	-	AS.L	..........F.............D.	---	...	---	LD.........S......	1335	1336	.	R.	--	L	------
Neisseria meningitidis	strain	98080	NZ_ANRA01000013.1	48444	...........................	..............	-----	....	----------	48310	48309	---	...........................	-	......	-	......	................	48145	48144	..	-	.	-	..-..........	---------	..........	---	............	-	..	-----	48028	48027	..	-	....	..........................	---	...	---	..................	47869	47868	.	..	--	.	------
Neisseria meningitidis	isolate	99540	NZ_OALM01000042.1	16745	...............L...........	..............	-----	....	----------	16611	16610	---	...........................	-	......	-	......	................	16446	16445	..	-	.	-	..-..........	---------	..........	---	............	-	..	-----	16329	16328	..	-	....	..........................	---	...	---	..................	16170	16169	.	..	--	.	------
Neisseria meningitidis	isolate	99547	NZ_OALP01000044.1	286	...........................	..............	-----	....	----------	420	421	---	...........................	-	......	-	......	K.IA..V.........	585	586	.A	-	.	-	AEVHTF...QY..	---------	.N..ADK...	---	..V.E..N...H	-	.A	-----	705	706	.S	-	AS.L	..........F.............D.	---	...	---	LD.........S......	864	865	.	R.	--	L	------
Neisseria meningitidis	isolate	99592	NZ_OALJ01000051.1	15896	...........................	..............	-----	....	----------	15762	15761	---	...........................	-	......	-	......	................	15597	15596	..	-	.	-	..-..........	---------	..........	---	............	-	..	-----	15480	15479	..	-	....	..........................	---	...	---	..................	15321	15320	.	..	--	.	------
Neisseria meningitidis	isolate	99594	NZ_OALL01000047.1	313	...........................	..............	-----	....	----------	447	448	---	...........................	-	......	-	......	K.IA..V.........	612	613	.A	-	.	-	AEVHTF...QY..	---------	.N..ADK...	---	..V.E..N.K.H	-	.A	-----	732	733	.N	-	AS.L	..........F.............D.	---	...	---	LD.........S......	891	892	.	R.	--	L	------
Neisseria meningitidis	isolate	99607	NZ_OALR01000045.1	16765	...............L...........	..............	-----	....	----------	16631	16630	---	...........................	-	......	-	......	................	16466	16465	..	-	.	-	..-..........	---------	..........	---	............	-	..	-----	16349	16348	..	-	....	..........................	---	...	---	..................	16190	16189	.	..	--	.	------
Neisseria meningitidis	isolate	99609	NZ_OALQ01000042.1	15907	...........................	..............	-----	....	----------	15773	15772	---	...........................	-	......	-	......	................	15608	15607	..	-	.	-	..-..........	---------	..........	---	............	-	..	-----	15491	15490	..	-	....	..........................	---	...	---	..................	15332	15331	.	..	--	.	------
Neisseria meningitidis	isolate	99610	NZ_OALH01000046.1	15872	...........................	..............	-----	....	----------	15738	15737	---	...........................	-	......	-	......	................	15573	15572	..	-	.	-	..-..........	---------	..........	---	............	-	..	-----	15456	15455	..	-	....	..........................	---	...	---	..................	15297	15296	.	..	--	.	------
Neisseria meningitidis	isolate	99617	NZ_OALV01000040.1	16285	...........................	..............	-----	....	----------	16151	16150	---	...........................	-	......	-	......	K.IA..V.........	15986	15985	.A	-	.	-	AEVHTF...QY..	---------	.N..ADK...	---	..V.E..N.K.H	-	.A	-----	15866	15865	.N	-	AS.L	..........F.............D.	---	...	---	LD.........S......	15707	15706	.	R.	--	L	------
Neisseria meningitidis	isolate	99618	NZ_OAMJ01000074.1	7002	...........................	..............	-----	....	----------	6868	6867	---	...........................	-	......	-	......	K.IA..V.........	6703	6702	.A	-	.	-	AEVHTF...QY..	---------	.N..ADK...	---	..V.E..N...H	-	.A	-----	6583	6582	.G	-	AS.L	..........F.............D.	---	...	---	LD.........S......	6424	6423	.	R.	--	L	------
Neisseria meningitidis	isolate	99621	NZ_OALU01000045.1	15872	...........................	..............	-----	....	----------	15738	15737	---	...........................	-	......	-	......	................	15573	15572	..	-	.	-	..-..........	---------	..........	---	............	-	..	-----	15456	15455	..	-	....	..........................	---	...	---	..................	15297	15296	.	..	--	.	------
Neisseria meningitidis	isolate	99622	NZ_OALS01000047.1	15852	...........................	..............	-----	....	----------	15718	15717	---	...........................	-	......	-	......	................	15553	15552	..	-	.	-	..-..........	---------	..........	---	............	-	..	-----	15436	15435	..	-	....	..........................	---	...	---	..................	15277	15276	.	..	--	.	------
Neisseria meningitidis	isolate	99624	NZ_OALT01000047.1	15852	...........................	..............	-----	....	----------	15718	15717	---	...........................	-	......	-	......	................	15553	15552	..	-	.	-	..-..........	---------	..........	---	............	-	..	-----	15436	15435	..	-	....	..........................	---	...	---	..................	15277	15276	.	..	--	.	------
Neisseria meningitidis	isolate	99626	NZ_OALX01000047.1	15896	...........................	..............	-----	....	----------	15762	15761	---	...........................	-	......	-	......	................	15597	15596	..	-	.	-	..-..........	---------	..........	---	............	-	..	-----	15480	15479	..	-	....	..........................	---	...	---	..................	15321	15320	.	..	--	.	------
Neisseria meningitidis	isolate	99630	NZ_OALY01000050.1	15505	...........................	..............	-----	....	----------	15371	15370	---	...........................	-	......	-	......	................	15206	15205	..	-	.	-	..-..........	---------	..........	---	............	-	..	-----	15089	15088	..	-	....	..........................	---	...	---	..................	14930	14929	.	..	--	.	------
Neisseria meningitidis	isolate	99637	NZ_OALZ01000042.1	16638	...........................	..............	-----	....	----------	16504	16503	---	...........................	-	......	-	......	K.IA..V.........	16339	16338	.A	-	.	-	AEVHTF...QY..	---------	.N..ADK...	---	..V.E..N.K.H	-	.A	-----	16219	16218	.N	-	AS.L	..........F.............D.	---	...	---	LD.........S......	16060	16059	.	R.	--	L	------
Neisseria meningitidis	isolate	99638	NZ_OAMB01000050.1	15907	...........................	..............	-----	....	----------	15773	15772	---	...........................	-	......	-	......	................	15608	15607	..	-	.	-	..-..........	---------	..........	---	............	-	..	-----	15491	15490	..	-	....	..........................	---	...	---	..................	15332	15331	.	..	--	.	------
Neisseria meningitidis	isolate	99641	NZ_OAMH01000039.1	343	...........................	..............	-----	....	----------	477	478	---	...........................	-	......	-	......	K.IA..V.........	642	643	.A	-	.	-	AEVHTF...QY..	---------	.N..ADK...	---	..V.E..N.K.H	-	.A	-----	762	763	.N	-	AS.L	..........F.............D.	---	...	---	LD.........S......	921	922	.	R.	--	L	------
Neisseria meningitidis	isolate	99646	NZ_OAMI01000033.1	286	...........................	..............	-----	....	----------	420	421	---	...........................	-	......	-	......	K.IA..V.........	585	586	.A	-	.	-	AEVHTF...QY..	---------	.N..ADK...	---	..V.E..N.K.H	-	.A	-----	705	706	.N	-	AS.L	..........F.............D.	---	...	---	LD.........S......	864	865	.	R.	--	L	------
Neisseria meningitidis	isolate	99661	NZ_OAMC01000041.1	15933	...............L...........	..............	-----	....	----------	15799	15798	---	...........................	-	......	-	......	................	15634	15633	..	-	.	-	..-..........	---------	..........	---	............	-	..	-----	15517	15516	..	-	....	..............I...........	---	...	---	..................	15358	15357	.	..	--	.	------
Neisseria meningitidis	isolate	99662	NZ_OAMA01000040.1	16289	...........................	..............	-----	....	----------	16155	16154	---	...........................	-	......	-	......	................	15990	15989	..	-	.	-	..-..........	---------	..........	---	............	-	..	-----	15873	15872	..	-	....	..........................	---	...	---	..................	15714	15713	.	..	--	.	------
Neisseria meningitidis	isolate	99665	NZ_OAMD01000043.1	16198	...........................	..............	-----	....	----------	16064	16063	---	...........................	-	......	-	......	K.IA..V.........	15899	15898	.A	-	.	-	AEVHTF...QY..	---------	.N..ADK...	---	..V.E..N.K.H	-	.A	-----	15779	15778	.N	-	AS.L	..........F.............D.	---	...	---	LD.........S......	15620	15619	.	R.	--	L	------
Neisseria meningitidis	isolate	99670	NZ_OAMF01000045.1	15897	...........................	..............	-----	....	----------	15763	15762	---	...........................	-	......	-	......	................	15598	15597	..	-	.	-	..-..........	---------	..........	---	............	-	..	-----	15481	15480	..	-	....	..........................	---	...	---	..................	15322	15321	.	..	--	.	------
Neisseria meningitidis	isolate	99688	NZ_OAME01000046.1	15918	...........................	..............	-----	....	----------	15784	15783	---	...........................	-	......	-	......	................	15619	15618	..	-	.	-	..-..........	---------	..........	---	............	-	..	-----	15502	15501	..	-	....	..........................	---	...	---	..................	15343	15342	.	..	--	.	------
Neisseria meningitidis	strain	100503	NZ_JWMM01000012.1	46798	...........................	..............	-----	....	----------	46664	46663	---	.........N.................	-	......	-	......	K.IA..V.........	46499	46498	.A	-	.	-	AEVHTF...QY..	---------	.N..ADK...	---	..V.E..N...H	-	.A	-----	46379	46378	.G	-	AS.L	..........F.............D.	---	...	---	LD.........S......	46220	46219	.	R.	--	L	------
Neisseria meningitidis	strain	100514	NZ_JMDB01000052.1	234	...........................	..............	-----	....	----------	368	369	---	...........................	-	......	-	......	K.IA..V.........	533	534	.A	-	.	-	AEVHTF...QY..	---------	.N..ADK...	---	..V.E..N...H	-	.A	-----	653	654	.G	-	AS.L	..........F.............D.	---	...	---	LD.........S......	812	813	.	R.	--	L	------
Neisseria meningitidis	strain	100530	NZ_JMDF01000012.1	16112	...........................	..............	-----	....	----------	16246	16247	---	...........................	-	......	-	......	K.IA..V.........	16411	16412	.A	-	.	-	AEVHTF...QY..	---------	.N..ADK...	---	..V.E..N.K.H	-	.A	-----	16531	16532	.N	-	AS.L	..........F.............D.	---	...	---	LD.........S......	16690	16691	.	R.	--	L	------
Neisseria meningitidis	strain	100572	NZ_KQ236394.1	46820	...........................	..............	-----	....	----------	46686	46685	---	...........................	-	......	-	......	K.IA..V.........	46521	46520	.A	-	.	-	AEVHTF...QY..	---------	.N..ADK...	---	..V.E..N...H	-	.A	-----	46401	46400	.G	-	AS.L	..........F.............D.	---	...	---	LD.........S......	46242	46241	.	R.	--	L	------
Neisseria meningitidis	strain	100578	NZ_JWMN01000011.1	16724	...........................	..............	-----	....	----------	16858	16859	---	...........................	-	......	-	......	K.IA..V.........	17023	17024	.A	-	.	-	AEVHTF...QY..	---------	.N..ADK...	---	..V.E..N...H	-	.A	-----	17143	17144	.S	-	AS.L	..........F.............D.	---	...	---	LD.........S......	17302	17303	.	R.	--	L	------
Neisseria meningitidis	strain	100601	NZ_KQ236462.1	47777	...........................	..............	-----	....	----------	47643	47642	---	...........................	-	......	-	......	................	47478	47477	..	-	.	-	..-..........	---------	..........	---	............	-	..	-----	47361	47360	..	-	....	..........................	---	...	---	..................	47202	47201	.	..	--	.	------
Neisseria meningitidis	strain	100603	NZ_JMCT01000002.1	141139	...........................	..............	-----	....	----------	141273	141274	---	...........................	-	......	-	......	................	141438	141439	..	-	.	-	..-..........	---------	..........	---	............	-	..	-----	141555	141556	..	-	....	..........................	---	...	---	..................	141714	141715	.	..	--	.	------
Neisseria meningitidis	strain	130803	NZ_JMCW01000025.1	45586	...........................	..............	-----	....	----------	45452	45451	---	...........................	-	......	-	......	................	45287	45286	..	-	.	-	..-..........	---------	..........	---	............	-	..	-----	45170	45169	..	-	....	..........................	---	...	---	..................	45011	45010	.	..	--	.	------
Neisseria meningitidis	strain	131148	NZ_JMCV01000004.1	140735	...........................	..............	-----	....	----------	140869	140870	---	...........................	-	......	-	......	................	141034	141035	..	-	.	-	..-..........	---------	..........	---	............	-	..	-----	141151	141152	..	-	....	..........................	---	...	---	..................	141310	141311	.	..	--	.	------
Neisseria meningitidis	strain	220601	NZ_KQ236192.1	140155	...........................	..............	-----	....	----------	140289	140290	---	...........................	-	......	-	...N..	................	140454	140455	..	-	.	-	..-..........	---------	..........	---	............	-	..	-----	140571	140572	..	-	....	..........................	---	...	---	..................	140730	140731	.	..	--	.	------
Neisseria meningitidis	strain	311112	NZ_JMDE01000024.1	47487	...............L...........	..............	-----	....	----------	47353	47352	---	...........................	-	......	-	......	................	47188	47187	..	-	.	-	..-..........	---------	..........	---	............	-	..	-----	47071	47070	..	-	....	..........................	---	...	---	..................	46912	46911	.	..	--	.	------
Neisseria meningitidis	strain	320501	NZ_KQ236664.1	140910	...........................	..............	-----	....	----------	141044	141045	---	...........................	-	......	-	......	................	141209	141210	..	-	.	-	..-..........	---------	..........	---	............	-	..	-----	141326	141327	..	-	....	..........................	---	...	---	..................	141485	141486	.	..	--	.	------
Neisseria meningitidis	strain	320503	NZ_KQ236621.1	140995	...........................	..............	-----	....	----------	141129	141130	---	...........................	-	......	-	......	................	141294	141295	..	-	.	-	..-..........	---------	..........	---	............	-	..	-----	141411	141412	..	-	....	..........................	---	...	---	..................	141570	141571	.	..	--	.	------
Neisseria meningitidis	strain	321114	NZ_JMDG01000017.1	16109	...........................	..............	-----	....	----------	16243	16244	---	...........................	-	......	-	......	K.IA..V.........	16408	16409	.A	-	.	-	AEVHTF...QY..	---------	.N..ADK...	---	..V.E..N.K.H	-	.A	-----	16528	16529	.N	-	AS.L	..........F.............D.	---	...	---	LD.........S......	16687	16688	.	R.	--	L	------
Neisseria meningitidis	strain	330505	NZ_JMBH01000003.1	110666	...........................	..............	-----	....	----------	110800	110801	---	...........................	-	......	-	...N..	................	110965	110966	..	-	.	-	..-..........	---------	..........	---	............	-	..	-----	111082	111083	..	-	....	..........................	---	...	---	..................	111241	111242	.	..	--	.	------
Neisseria meningitidis	strain	331401	NZ_CP012694.1	133956	...........................	..............	-----	....	----------	133822	133821	---	...........................	-	......	-	......	................	133657	133656	..	-	.	-	..-..........	---------	..........	---	............	-	..	-----	133540	133539	..	-	....	..........................	---	...	---	..................	133381	133380	.	..	--	.	------
Neisseria meningitidis	strain	340552	NZ_JMCX01000018.1	15934	...........................	..............	-----	....	----------	16068	16069	---	...........................	-	......	-	......	K.IA..V.........	16233	16234	.A	-	.	-	AEVHTF...QY..	---------	.N..ADK...	---	..V.E..N...H	-	.A	-----	16353	16354	.G	-	AS.L	..........F.............D.	---	...	---	LD.........S......	16512	16513	.	R.	--	L	------
Neisseria meningitidis	strain	341215	NZ_KQ236150.1	47857	...........................	..............	-----	....	----------	47723	47722	---	...........................	-	......	-	...N..	................	47558	47557	..	-	.	-	..-..........	---------	..........	---	............	-	..	-----	47441	47440	..	-	....	..........................	---	...	---	..................	47282	47281	.	..	--	.	------
Neisseria meningitidis	strain	360624	NZ_KQ236526.1	46843	...........................	..............	-----	....	----------	46709	46708	---	.........N.................	-	......	-	......	K.IA..V.........	46544	46543	.A	-	.	-	AEVHTF...QY..	---------	.N..ADK...	---	..V.E..N...H	-	.A	-----	46424	46423	.G	-	AS.L	..........F.............D.	---	...	---	LD.........S......	46265	46264	.	R.	--	L	------
Neisseria meningitidis	strain	370601	NZ_JMDH01000019.1	46930	...........................	..............	-----	....	----------	46796	46795	---	...........................	-	......	-	......	K.IA..V.........	46631	46630	.A	-	.	-	AEVHTF...QY..	---------	.N..ADK...	---	..V.E..N.K.H	-	.A	-----	46511	46510	.N	-	AS.L	..........F.............D.	---	...	---	LD.........S......	46352	46351	.	R.	--	L	------
Neisseria meningitidis	strain	420718	NZ_KQ236491.1	48107	...........................	..............	-----	....	----------	47973	47972	---	...........................	-	......	-	......	................	47808	47807	..	-	.	-	..-..........	---------	..........	---	............	-	..	-----	47691	47690	..	-	....	..........................	---	...	---	..................	47532	47531	.	..	--	.	------
Neisseria meningitidis	strain	421007	NZ_KQ236442.1	19360	...........................	..............	-----	....	----------	19494	19495	---	...........................	-	......	-	......	K.IA..V.........	19659	19660	.A	-	.	-	AEVHTF...QY..	---------	.N..ADK...	---	..V.E..N...H	-	.A	-----	19779	19780	.G	-	AS.L	..........F.............D.	---	...	---	LD.........S......	19938	19939	.	R.	--	L	------
Neisseria meningitidis	strain	440501	NZ_KQ236360.1	46842	...........................	..............	-----	....	----------	46708	46707	---	...........................	-	......	-	......	K.IA..V.........	46543	46542	.A	-	.	-	AEVHTF...QY..	---------	.N..ADK...	---	..V.E..N...H	-	.A	-----	46423	46422	.G	-	AS.L	..........F.............D.	---	..R	---	LD.........S......	46264	46263	.	R.	--	L	------
Neisseria meningitidis	strain	510612	NZ_CP007524.1	887353	...........................	..............	-----	....	----------	887219	887218	---	...........................	-	......	-	......	................	887054	887053	..	-	.	-	..-..........	---------	..........	---	............	-	..	-----	886937	886936	..	-	....	..........................	---	...	---	..................	886778	886777	.	..	--	.	------
Neisseria meningitidis	strain	520814	NZ_JSUK01000025.1	47656	...........................	..............	-----	....	----------	47522	47521	---	...........................	-	......	-	......	K.IA..V.........	47357	47356	.A	-	.	-	AEVHTF...QY..	---------	.N..ADK...	---	..V.E..N...H	-	.A	-----	47237	47236	.S	-	AS.L	..........F.............D.	---	...	---	LD.........S......	47078	47077	.	R.	--	L	------
Neisseria meningitidis	strain	992008	NZ_APBS01000049.1	514	...........................	..............	-----	....	----------	648	649	---	...........................	-	......	-	......	K.IA..V.........	813	814	.A	-	.	-	AEVHTF...QY..	---------	.N..ADK...	---	..V.E..N...H	-	.A	-----	933	934	.G	-	AS.L	..........F.............D.	---	...	---	LD.........S......	1092	1093	.	R.	--	L	------
Neisseria meningitidis	strain	2000063	NZ_APTA01000035.1	16353	...........................	..............	-----	....	----------	16219	16218	---	...........................	-	......	-	......	................	16054	16053	..	-	.	-	..-..........	---------	..........	---	............	-	..	-----	15937	15936	..	-	....	..........................	---	...	---	..................	15778	15777	.	..	--	.	------
Neisseria meningitidis	strain	2000080	NZ_APSI01000036.1	5488	...........................	..............	-----	....	----------	5354	5353	---	...........................	-	......	-	......	................	5189	5188	..	-	.	-	..-..........	---------	..........	---	............	-	..	-----	5072	5071	..	-	....	..........................	---	...	---	..................	4913	4912	.	..	--	.	------
Neisseria meningitidis	strain	2000081	NZ_APUA01000040.1	44856	...........................	..............	-----	....	----------	44722	44721	---	...........................	-	......	-	......	................	44557	44556	..	-	.	-	..-..........	---------	..........	---	............	-	..	-----	44440	44439	..	-	....	..........................	---	...	---	..................	44281	44280	.	..	--	.	------
Neisseria meningitidis	strain	2000175	NZ_APUF01000044.1	16177	...........................	..............	-----	....	----------	16043	16042	---	...........................	-	......	-	......	................	15878	15877	..	-	.	-	..-..........	---------	..........	---	............	-	..	-----	15761	15760	..	-	....	..........................	---	...	---	..................	15602	15601	.	..	--	.	------
Neisseria meningitidis	strain	2001001	NZ_APUB01000037.1	16883	...............L...........	..............	-----	....	----------	16749	16748	---	...........................	-	......	-	......	................	16584	16583	..	-	.	-	..-..........	---------	..........	---	............	-	..	-----	16467	16466	..	-	....	..........................	---	...	---	..................	16308	16307	.	..	--	.	------
Neisseria meningitidis	strain	2001068	NZ_APUH01000044.1	16863	...........................	..............	-----	....	----------	16729	16728	---	...........................	-	......	-	......	................	16564	16563	..	-	.	-	..-..........	---------	..........	---	............	-	..	-----	16447	16446	..	-	....	..........................	---	...	---	..................	16288	16287	.	..	--	.	------
Neisseria meningitidis	strain	2001072	NZ_APTY01000069.1	16546	...........................	..............	-----	....	----------	16412	16411	---	...........................	-	......	-	......	................	16247	16246	..	-	.	-	..-..........	---------	..........	---	............	-	..	-----	16130	16129	..	-	....	..........................	---	...	---	..................	15971	15970	.	..	--	.	------
Neisseria meningitidis	strain	2001073	NZ_APTZ01000047.1	15986	...........................	..............	-----	....	----------	15852	15851	---	...........................	-	......	-	......	................	15687	15686	..	-	.	-	..-..........	---------	..........	---	............	-	..	-----	15570	15569	..	-	....	..........................	---	...	---	..................	15411	15410	.	..	--	.	------
Neisseria meningitidis	strain	2001212	NZ_ANSF01000006.1	69628	...........................	..............	-----	....	----------	69494	69493	---	...........................	-	......	-	......	................	69329	69328	..	-	.	-	..-..........	---------	..........	---	............	-	..	-----	69212	69211	..	-	....	..........................	---	...	---	..................	69053	69052	.	..	--	.	------
Neisseria meningitidis	strain	2001213	NZ_APUD01000036.1	6206	...........................	..............	-----	....	----------	6072	6071	---	...........................	-	......	-	......	................	5907	5906	..	-	.	-	..-..........	---------	..........	---	............	-	..	-----	5790	5789	..	-	....	..........................	---	...	---	..................	5631	5630	.	..	--	.	------
Neisseria meningitidis	strain	2002004	NZ_APUJ01000044.1	16199	...........................	..............	-----	....	----------	16065	16064	---	...........................	-	......	-	......	................	15900	15899	..	-	.	-	..-..........	---------	..........	---	............	-	..	-----	15783	15782	..	-	....	..........................	---	...	---	..................	15624	15623	.	..	--	.	------
Neisseria meningitidis	strain	2002007	NZ_APTB01000041.1	16768	...........................	..............	-----	....	----------	16634	16633	---	...........................	-	......	-	......	................	16469	16468	..	-	.	-	..-..........	---------	..........	---	............	-	..	-----	16352	16351	..	-	....	..........................	---	...	---	..................	16193	16192	.	..	--	.	------
Neisseria meningitidis	strain	2002020	NZ_APTU01000042.1	16715	...........................	..............	-----	....	----------	16581	16580	---	...........................	-	......	-	......	................	16416	16415	..	-	.	-	..-..........	---------	..........	---	............	-	..	-----	16299	16298	..	-	....	..........................	---	...	---	..................	16140	16139	.	..	--	.	------
Neisseria meningitidis	strain	2002030	NZ_AVNL01000047.1	16543	...........................	..............	-----	....	----------	16409	16408	---	...........................	-	......	-	......	................	16244	16243	..	-	.	-	..-..........	---------	..........	---	............	-	..	-----	16127	16126	..	-	....	..........................	---	...	---	..................	15968	15967	.	..	--	.	------
Neisseria meningitidis	strain	2002038	NZ_ANRH01000014.1	86160	...........................	..............	-----	....	----------	86026	86025	---	...........................	-	......	-	......	K.IA..V.........	85861	85860	.A	-	.	-	AEVHTF...QY..	---------	.N..ADK...	---	..V.E..N...H	-	.A	-----	85741	85740	.S	-	AS.L	..........F.............D.	---	...	---	LD.........S......	85582	85581	.	R.	--	L	------
Neisseria meningitidis	strain	2003022	NZ_APSZ01000038.1	16731	...........................	..............	-----	....	----------	16597	16596	---	...........................	-	......	-	......	................	16432	16431	..	-	.	-	..-..........	---------	..........	---	............	-	..	-----	16315	16314	..	-	....	..........................	---	...	---	..................	16156	16155	.	..	--	.	------
Neisseria meningitidis	strain	2003051	NZ_APUP01000041.1	15935	...........................	..............	-----	....	----------	15801	15800	---	...........................	-	......	-	......	................	15636	15635	..	-	.	-	..-..........	---------	..........	---	............	-	..	-----	15519	15518	..	-	....	..........................	---	...	---	..................	15360	15359	.	..	--	.	------
Neisseria meningitidis	strain	2004032	NZ_APUC01000035.1	16604	...........................	..............	-----	....	----------	16470	16469	---	...........................	-	......	-	......	................	16305	16304	..	-	.	-	..-..........	---------	..........	---	............	-	..	-----	16188	16187	..	-	....	..........................	---	...	---	..................	16029	16028	.	..	--	.	------
Neisseria meningitidis	strain	2004085	NZ_APSY01000040.1	16856	...........................	..............	-----	....	----------	16722	16721	---	...........................	-	......	-	......	................	16557	16556	..	-	.	-	..-..........	---------	..........	---	............	-	..	-----	16440	16439	..	-	....	..........................	---	...	---	..................	16281	16280	.	..	--	.	------
Neisseria meningitidis	strain	2004090	NZ_ANRW01000007.1	76221	...........................	..............	-----	....	----------	76087	76086	---	...........................	-	......	-	......	................	75922	75921	..	-	.	-	..-..........	---------	..........	---	............	-	..	-----	75805	75804	..	-	....	..........................	---	...	---	..................	75646	75645	.	..	--	.	------
Neisseria meningitidis	strain	2004264	NZ_APUE01000045.1	38709	...........................	..............	-----	....	----------	38575	38574	---	...........................	-	......	-	......	................	38410	38409	..	-	.	-	..-..........	---------	..........	---	............	-	..	-----	38293	38292	..	-	....	..........................	---	...	---	..................	38134	38133	.	..	--	.	------
Neisseria meningitidis	strain	2005040	NZ_APUI01000044.1	45025	...........................	..............	-----	....	----------	44891	44890	---	...........................	-	......	-	......	................	44726	44725	..	-	.	-	..-..........	---------	..........	---	............	-	..	-----	44609	44608	..	-	....	..........................	---	...	---	..................	44450	44449	.	..	--	.	------
Neisseria meningitidis	strain	2005079	NZ_APUG01000043.1	16355	...........................	..............	-----	....	----------	16221	16220	---	...........................	-	......	-	......	................	16056	16055	..	-	.	-	..-..........	---------	..........	---	............	-	..	-----	15939	15938	..	-	....	..........................	---	...	---	..................	15780	15779	.	..	--	.	------
Neisseria meningitidis	strain	2005172	NZ_APUN01000044.1	15948	...........................	..............	-----	....	----------	15814	15813	---	...........................	-	......	-	......	K.IA..V.........	15649	15648	.A	-	.	-	AEVHTF...QY..	---------	.N..ADK...	---	..V.E..N...H	-	.A	-----	15529	15528	.S	-	AS.L	..........F.............D.	---	...	---	LD.........S......	15370	15369	.	R.	--	L	------
Neisseria meningitidis	strain	2006087	NZ_ANRG01000009.1	85526	...........................	..............	-----	....	----------	85392	85391	---	...........................	-	......	-	......	K.IA..V.........	85227	85226	.A	-	.	-	AEVHTF...QY..	---------	.N..ADK...	---	..V.E..N...H	-	.A	-----	85107	85106	.S	-	AS.L	..........F.............D.	---	...	---	LD.........S......	84948	84947	.	R.	--	L	------
Neisseria meningitidis	strain	2007056	NZ_ANSE01000006.1	121108	...........................	..............	-----	....	----------	120974	120973	---	...........................	-	......	-	......	................	120809	120808	..	-	.	-	..-..........	---------	..........	---	............	-	..	-----	120692	120691	..	-	....	..........................	---	...	---	..................	120533	120532	.	..	--	.	------
Neisseria meningitidis	strain	2007461	NZ_APUK01000035.1	16430	...........................	..............	-----	....	----------	16296	16295	---	...........................	-	......	-	......	................	16131	16130	..	-	.	-	..-..........	---------	..........	---	............	-	..	-----	16014	16013	..	-	....	..........................	---	...	---	..................	15855	15854	.	..	--	.	------
Neisseria meningitidis	strain	2008223	NZ_APUO01000029.1	16316	...........................	..............	-----	....	----------	16182	16181	---	...........................	-	......	-	......	K.IA..V.........	16017	16016	.A	-	.	-	AEVHTF...QY..	---------	.N..ADK...	---	..V.E..N...H	-	.A	-----	15897	15896	.S	-	AS.L	..........F.............D.	---	...	---	LD.........S......	15738	15737	.	R.	--	L	------
Neisseria meningitidis	strain	06-178	NZ_CP021522.1	349998	...........................	..............	-----	....	----------	349864	349863	---	...........................	-	......	-	......	................	349699	349698	..	-	.	-	..-..........	---------	..........	---	............	-	..	-----	349582	349581	..	-	....	..........................	---	...	---	..................	349423	349422	.	..	--	.	------
Neisseria meningitidis	strain	09-292	NZ_CP021521.1	370077	...........................	..............	-----	....	----------	369943	369942	---	...........................	-	......	-	......	................	369778	369777	..	-	.	-	..-..........	---------	..........	---	............	-	..	-----	369661	369660	..	-	....	..........................	---	...	---	..................	369502	369501	.	..	--	.	------
Neisseria meningitidis	strain	12-176	NZ_CP021518.1	350740	...........................	..............	-----	....	----------	350606	350605	---	...........................	-	......	-	......	................	350441	350440	..	-	.	-	..-..........	---------	..........	---	............	-	..	-----	350324	350323	..	-	....	..........................	---	...	---	..................	350165	350164	.	..	--	.	------
Neisseria meningitidis	strain	12-330	NZ_CP021724.1	350674	...........................	..............	-----	....	----------	350540	350539	---	...........................	-	......	-	......	................	350375	350374	..	-	.	-	..-..........	---------	..........	---	............	-	..	-----	350258	350257	..	-	....	..........................	---	...	---	..................	350099	350098	.	..	--	.	------
Neisseria meningitidis	strain	13-600	NZ_CP021723.1	349952	...........................	..............	-----	....	----------	349818	349817	---	...........................	-	......	-	......	................	349653	349652	..	-	.	-	..-..........	---------	..........	---	............	-	..	-----	349536	349535	..	-	....	..........................	---	...	---	..................	349377	349376	.	..	--	.	------
Neisseria meningitidis	strain	14-563	NZ_CP021516.1	350724	...........................	..............	-----	....	----------	350590	350589	---	...........................	-	......	-	......	................	350425	350424	..	-	.	-	..-..........	---------	..........	---	............	-	..	-----	350308	350307	..	-	....	..........................	---	...	---	..................	350149	350148	.	..	--	.	------
Neisseria meningitidis	strain	2842STDY5880958	NZ_FEPF01000001.1	44971	...........................	..............	-----	....	----------	44837	44836	---	...........................	-	......	-	......	K.IA..V.........	44672	44671	.A	-	.	-	AEVHTF...QY..	---------	.N..ADK...	---	..V.E..N...H	-	.A	-----	44552	44551	.G	-	AS.L	..........F.............D.	---	...	---	LD.........S......	44393	44392	.	R.	--	L	------
Neisseria meningitidis	strain	2842STDY5880961	NZ_FEPG01000011.1	42251	...........................	..............	-----	....	----------	42385	42386	---	...........................	-	......	-	......	................	42550	42551	..	-	.	-	..-..........	---------	..........	---	............	-	..	-----	42667	42668	..	-	....	..........................	---	...	---	..................	42826	42827	.	..	--	.	------
Neisseria meningitidis	strain	2842STDY5880963	NZ_FEPH01000009.1	17059	...........................	..............	-----	....	----------	17193	17194	---	...........................	-	......	-	......	K.IA..V.........	17358	17359	.A	-	.	-	AEVHTF...QY..	---------	.N..ADK...	---	..V.E..N...H	-	.A	-----	17478	17479	.G	-	AS.L	..........F.............D.	---	...	---	LD.........S......	17637	17638	.	R.	--	L	------
Neisseria meningitidis	strain	2842STDY5880964	NZ_FEPI01000024.1	17066	...........................	..............	-----	....	----------	17200	17201	---	...........................	-	......	-	......	K.IA..V.........	17365	17366	.A	-	.	-	AEVHTF...QY..	---------	.N..ADK...	---	..V.E..N...H	-	.A	-----	17485	17486	.G	-	AS.L	..........F.............D.	---	...	---	LD.........S......	17644	17645	.	R.	--	L	------
Neisseria meningitidis	strain	2842STDY5880968	NZ_FEPJ01000011.1	16868	...........................	..............	-----	....	----------	17002	17003	---	...........................	-	......	-	......	K.IA..V.........	17167	17168	.A	-	.	-	AEVHTF...QY..	---------	.N..ADK...	---	..V.E..N...H	-	.A	-----	17287	17288	.G	-	AS.L	..........F.............D.	---	...	---	LD.........S......	17446	17447	.	R.	--	L	------
Neisseria meningitidis	strain	2842STDY5880969	NZ_FEPK01000001.1	246527	...............L...........	..............	-----	....	----------	246661	246662	---	...........................	-	......	-	......	................	246826	246827	..	-	.	-	..-..........	---------	..........	---	............	-	..	-----	246943	246944	..	-	....	..........................	---	...	---	..................	247102	247103	.	..	--	.	------
Neisseria meningitidis	strain	2842STDY5880970	NZ_FEPL01000014.1	44879	...........................	..............	-----	....	----------	44745	44744	---	...........................	-	......	-	......	K.IA..V.........	44580	44579	.A	-	.	-	AEVHTF...QY..	---------	.N..ADK...	---	..V.E..N...H	-	.A	-----	44460	44459	.G	-	AS.L	..........F.............D.	---	...	---	LD.........S......	44301	44300	.	R.	--	L	------
Neisseria meningitidis	strain	2842STDY5880972	NZ_FEPM01000013.1	44929	...........................	..............	-----	....	----------	44795	44794	---	...........................	-	......	-	......	K.IA..V.........	44630	44629	.A	-	.	-	AEVHTF...QY..	---------	.N..ADK...	---	..V.E..N...H	-	.A	-----	44510	44509	.G	-	AS.L	..........F.............D.	---	...	---	LD.........S......	44351	44350	.	R.	--	L	------
Neisseria meningitidis	strain	2842STDY5880973	NZ_FEQW01000008.1	17328	...............L...........	..............	-----	....	----------	17194	17193	---	...........................	-	......	-	......	................	17029	17028	..	-	.	-	..-..........	---------	..........	---	............	-	..	-----	16912	16911	..	-	....	..........................	---	...	---	..................	16753	16752	.	..	--	.	------
Neisseria meningitidis	strain	2842STDY5880977	NZ_FEQX01000001.1	136888	...........................	..............	-----	....	----------	137022	137023	---	...........................	-	......	-	......	K.IA..V.........	137187	137188	.A	-	.	-	AEVHTF...QY..	---------	.N..ADK...	---	..V.E..N...H	-	.A	-----	137307	137308	.G	-	AS.L	..........F.............D.	---	...	---	LD.........S......	137466	137467	.	R.	--	L	------
Neisseria meningitidis	strain	2842STDY5880978	NZ_FEQY01000001.1	203746	...........................	..............	-----	....	----------	203880	203881	---	...........................	-	......	-	......	................	204045	204046	..	-	.	-	..-..........	---------	..........	---	............	-	..	-----	204162	204163	..	-	....	..........................	---	...	---	..................	204321	204322	.	..	--	.	------
Neisseria meningitidis	strain	2842STDY5880984	NZ_FEQZ01000005.1	45563	...........................	..............	-----	....	----------	45429	45428	---	...........................	-	......	-	......	................	45264	45263	..	-	.	-	..-..........	---------	..........	---	............	-	..	-----	45147	45146	..	-	....	..........................	---	...	---	..................	44988	44987	.	..	--	.	------
Neisseria meningitidis	strain	2842STDY5880987	NZ_FERA01000010.1	44927	...........................	..............	-----	....	----------	44793	44792	---	...........................	-	......	-	......	K.IA..V.........	44628	44627	.A	-	.	-	AEVHTF...QY..	---------	.N..ADK...	---	..V.E..N...H	-	.A	-----	44508	44507	.G	-	AS.L	..........F.............D.	---	...	---	LD.........S......	44349	44348	.	R.	--	L	------
Neisseria meningitidis	strain	2842STDY5880989	NZ_FERB01000010.1	45130	...........................	..............	-----	....	----------	44996	44995	---	...........................	-	......	-	......	K.IA..V.........	44831	44830	.A	-	.	-	AEVHTF...QY..	---------	.N..ADK...	---	..V.E..N...H	-	.A	-----	44711	44710	.G	-	AS.L	..........F.............D.	---	...	---	LD.........S......	44552	44551	.	R.	--	L	------
Neisseria meningitidis	strain	2842STDY5880992	NZ_FERC01000012.1	17054	...........................	..............	-----	....	----------	17188	17189	---	...........................	-	......	-	......	K.IA..V.........	17353	17354	.A	-	.	-	AEVHTF...QY..	---------	.N..ADK...	---	..V.E..N...H	-	.A	-----	17473	17474	.G	-	AS.L	..........F.............D.	---	...	---	LD.........S......	17632	17633	.	R.	--	L	------
Neisseria meningitidis	strain	2842STDY5880995	NZ_FERD01000001.1	203479	...........................	..............	-----	....	----------	203613	203614	---	...........................	-	......	-	......	................	203778	203779	..	-	.	-	..-..........	---------	..........	---	............	-	..	-----	203895	203896	..	-	....	..........................	---	...	---	..................	204054	204055	.	..	--	.	------
Neisseria meningitidis	strain	2842STDY5880996	NZ_FERE01000001.1	92194	...........................	..............	-----	....	----------	92060	92059	---	...........................	-	......	-	......	K.IA..V.........	91895	91894	.A	-	.	-	AEVHTF...QY..	---------	.N..ADK...	---	..V.E..N...H	-	.A	-----	91775	91774	.S	-	AS.L	..........F.............D.	---	...	---	LD.........S......	91616	91615	.	R.	--	L	------
Neisseria meningitidis	strain	2842STDY5880997	NZ_FERF01000002.1	100181	...........................	..............	-----	....	----------	100315	100316	---	...........................	-	......	-	......	................	100480	100481	..	-	.	-	..-..........	---------	..........	---	............	-	..	-----	100597	100598	..	-	....	..........................	---	...	---	..................	100756	100757	.	..	--	.	------
Neisseria meningitidis	strain	2842STDY5880999	NZ_FERH01000001.1	48514	...........................	..............	-----	....	----------	48380	48379	---	...........................	-	......	-	......	................	48215	48214	..	-	.	-	..-..........	---------	..........	---	............	-	..	-----	48098	48097	..	-	....	..........................	---	...	---	..................	47939	47938	.	..	--	.	------
Neisseria meningitidis	strain	2842STDY5881000	NZ_FERI01000002.1	100188	...........................	..............	-----	....	----------	100322	100323	---	...........................	-	......	-	......	................	100487	100488	..	-	.	-	..-..........	---------	..........	---	............	-	..	-----	100604	100605	..	-	....	..........................	---	...	---	..................	100763	100764	.	..	--	.	------
Neisseria meningitidis	strain	2842STDY5881001	NZ_FERJ01000010.1	16875	...........................	..............	-----	....	----------	17009	17010	---	...........................	-	......	-	......	................	17174	17175	..	-	.	-	..-..........	---------	..........	---	............	-	..	-----	17291	17292	..	-	....	..........................	---	...	---	..................	17450	17451	.	..	--	.	------
Neisseria meningitidis	strain	2842STDY5881005	NZ_FERK01000009.1	42245	...........................	..............	-----	....	----------	42379	42380	---	...........................	-	......	-	......	................	42544	42545	..	-	.	-	..-..........	---------	..........	---	............	-	..	-----	42661	42662	..	-	....	..........................	---	...	---	..................	42820	42821	.	..	--	.	------
Neisseria meningitidis	strain	2842STDY5881010	NZ_FERL01000003.1	17386	...........................	..............	-----	....	----------	17252	17251	---	...........................	-	......	-	......	................	17087	17086	..	-	.	-	..-..........	---------	..........	---	............	-	..	-----	16970	16969	..	-	....	..........................	---	...	---	..................	16811	16810	.	..	--	.	------
Neisseria meningitidis	strain	2842STDY5881012	NZ_FERM01000001.1	223325	...........................	..............	-----	....	----------	223459	223460	---	...........................	-	......	-	......	................	223624	223625	..	-	.	-	..-..........	---------	..........	---	............	-	..	-----	223741	223742	..	-	....	..........................	---	...	---	..................	223900	223901	.	..	--	.	------
Neisseria meningitidis	strain	2842STDY5881013	NZ_FERN01000008.1	48687	...........................	..............	-----	....	----------	48553	48552	---	...........................	-	......	-	......	K.IA..V.........	48388	48387	.A	-	.	-	AEVHTF...QY..	---------	.N..ADK...	---	..V.E..N...H	-	.A	-----	48268	48267	.G	-	AS.L	..........F.............D.	---	...	---	LD.........S......	48109	48108	.	R.	--	L	------
Neisseria meningitidis	strain	2842STDY5881014	NZ_FERO01000012.1	16745	...............L...........	..............	-----	....	----------	16611	16610	---	...........................	-	......	-	......	................	16446	16445	..	-	.	-	..-..........	---------	..........	---	............	-	..	-----	16329	16328	..	-	....	..........................	---	...	---	..................	16170	16169	.	..	--	.	------
Neisseria meningitidis	strain	2842STDY5881015	NZ_FERP01000007.1	44367	...........................	..............	-----	....	----------	44501	44502	---	...........................	-	......	-	......	................	44666	44667	..	-	.	-	..-..........	---------	..........	---	............	-	..	-----	44783	44784	..	-	....	..........................	---	...	---	..................	44942	44943	.	..	--	.	------
Neisseria meningitidis	strain	2842STDY5881018	NZ_FERQ01000008.1	17061	...........................	..............	-----	....	----------	17195	17196	---	...........................	-	......	-	......	K.IA..V.........	17360	17361	.A	-	.	-	AEVHTF...QY..	---------	.N..ADK...	---	..V.E..N...H	-	.A	-----	17480	17481	.G	-	AS.L	..........F.............D.	---	...	---	LD.........S......	17639	17640	.	R.	--	L	------
Neisseria meningitidis	strain	2842STDY5881026	NZ_FERR01000014.1	45228	...........................	..............	-----	....	----------	45094	45093	---	...........................	-	......	-	......	K.IA..V.........	44929	44928	.A	-	.	-	AEVHTF...QY..	---------	.N..ADK...	---	..V.E..N...H	-	.A	-----	44809	44808	.G	-	AS.L	..........F.............D.	---	...	---	LD.........S......	44650	44649	.	R.	--	L	------
Neisseria meningitidis	strain	2842STDY5881028	NZ_FERS01000011.1	44729	...........................	..............	-----	....	----------	44595	44594	---	...........................	-	......	-	......	K.IA..V.........	44430	44429	.A	-	.	-	AEVHTF...QY..	---------	.N..ADK...	---	..V.E..N...H	-	.A	-----	44310	44309	.S	-	AS.L	..........F.............D.	---	...	---	LD.........S......	44151	44150	.	R.	--	L	------
Neisseria meningitidis	strain	2842STDY5881032	NZ_FERT01000011.1	48199	...........................	..............	-----	....	----------	48065	48064	---	...........................	-	......	-	......	K.IA..V.........	47900	47899	.A	-	.	-	AEVHTF...QY..	---------	.N..ADK...	---	..V.E..N...H	-	.A	-----	47780	47779	.G	-	AS.L	..........F.............D.	---	...	---	LD.........S......	47621	47620	.	R.	--	L	------
Neisseria meningitidis	strain	2842STDY5881033	NZ_FERU01000001.1	214132	...........................	..............	-----	....	----------	214266	214267	---	...........................	-	......	-	......	................	214431	214432	..	-	.	-	..-..........	---------	..........	---	............	-	..	-----	214548	214549	..	-	....	..........................	---	...	---	..................	214707	214708	.	..	--	.	------
Neisseria meningitidis	strain	2842STDY5881034	NZ_FERV01000009.1	16239	...........................	..............	-----	....	----------	16105	16104	---	...........................	-	......	-	......	................	15940	15939	..	-	.	-	..-..........	---------	..........	---	............	-	..	-----	15823	15822	..	-	....	..........................	---	...	---	..................	15664	15663	.	..	--	.	------
Neisseria meningitidis	strain	2842STDY5881035	NZ_FERW01000022.1	17993	...........................	..............	-----	....	----------	17859	17858	---	...........................	-	......	-	......	K.IA..V.........	17694	17693	.A	-	.	-	AEVHTF...QY..	---------	.N..ADK...	---	..V.E..N...H	-	.A	-----	17574	17573	.G	-	AS.L	..........F.............D.	---	...	---	LD.........S......	17415	17414	.	R.	--	L	------
Neisseria meningitidis	strain	2842STDY5881036	NZ_FERX01000002.1	223023	...........................	..............	-----	....	----------	223157	223158	---	...........................	-	......	-	......	................	223322	223323	..	-	.	-	..-..........	---------	..........	---	............	-	..	-----	223439	223440	..	-	....	..........................	---	...	---	..................	223598	223599	.	..	--	.	------
Neisseria meningitidis	strain	2842STDY5881038	NZ_FERY01000001.1	207234	...........................	..............	-----	....	----------	207368	207369	---	...........................	-	......	-	......	................	207533	207534	..	-	.	-	..-..........	---------	..........	---	............	-	..	-----	207650	207651	..	-	....	..........................	---	...	---	..................	207809	207810	.	..	--	.	------
Neisseria meningitidis	strain	2842STDY5881047	NZ_FERZ01000002.1	16687	...............L...........	..............	-----	....	----------	16553	16552	---	...........................	-	......	-	......	................	16388	16387	..	-	.	-	..-..........	---------	..........	---	............	-	..	-----	16271	16270	..	-	....	..........................	---	...	---	..................	16112	16111	.	..	--	.	------
Neisseria meningitidis	strain	2842STDY5881048	NZ_FESA01000002.1	22085	...........................	..............	-----	....	----------	21951	21950	---	...........................	-	......	-	......	................	21786	21785	..	-	.	-	..-..........	---------	..........	---	............	-	..	-----	21669	21668	..	-	....	..........................	---	...	---	..................	21510	21509	.	..	--	.	------
Neisseria meningitidis	strain	2842STDY5881050	NZ_FESB01000021.1	17095	...........................	..............	-----	....	----------	16961	16960	---	...........................	-	......	-	......	K.IA..V.........	16796	16795	.A	-	.	-	AEVHTF...QY..	---------	.N..ADK...	---	..V.E..N...H	-	.A	-----	16676	16675	.G	-	AS.L	..........F.............D.	---	...	---	LD.........S......	16517	16516	.	R.	--	L	------
Neisseria meningitidis	strain	2842STDY5881051	NZ_FESC01000015.1	44585	...........................	..............	-----	....	----------	44451	44450	---	...........................	-	......	-	......	................	44286	44285	..	-	.	-	..-..........	---------	..........	---	............	-	..	-----	44169	44168	..	-	....	..........................	---	...	---	..................	44010	44009	.	..	--	.	------
Neisseria meningitidis	strain	2842STDY5881056	NZ_FESF01000002.1	16857	...........................	..............	-----	....	----------	16723	16722	---	...........................	-	......	-	......	K.IA..V.........	16558	16557	.A	-	.	-	AEVHTF...QY..	---------	.N..ADK...	---	..V.E..N...H	-	.A	-----	16438	16437	.S	-	AS.L	..........F.............D.	---	...	---	LD.........S......	16279	16278	.	R.	--	L	------
Neisseria meningitidis	strain	2842STDY5881057	NZ_FESG01000001.1	22090	...........................	..............	-----	....	----------	21956	21955	---	...........................	-	......	-	......	................	21791	21790	..	-	.	-	..-..........	---------	..........	---	............	-	..	-----	21674	21673	..	-	....	..........................	---	...	---	..................	21515	21514	.	..	--	.	------
Neisseria meningitidis	strain	2842STDY5881060	NZ_FESH01000011.1	47919	...........................	..............	-----	....	----------	47785	47784	---	...........................	-	......	-	......	................	47620	47619	..	-	.	-	..-..........	---------	..........	---	............	-	..	-----	47503	47502	..	-	....	..........................	---	...	---	..................	47344	47343	.	..	--	.	------
Neisseria meningitidis	strain	2842STDY5881061	NZ_FESI01000015.1	831	...............L...........	..............	-----	....	----------	965	966	---	...........................	-	......	-	......	................	1130	1131	..	-	.	-	..-..........	---------	..........	---	............	-	..	-----	1247	1248	..	-	....	..........................	---	...	---	..................	1406	1407	.	..	--	.	------
Neisseria meningitidis	strain	2842STDY5881063	NZ_FESJ01000013.1	44949	...........................	..............	-----	....	----------	44815	44814	---	...........................	-	......	-	......	K.IA..V.........	44650	44649	.A	-	.	-	AEVHTF...QY..	---------	.N..ADK...	---	..V.E..N...H	-	.A	-----	44530	44529	.G	-	AS.L	..........F.............D.	---	...	---	LD.........S......	44371	44370	.	R.	--	L	------
Neisseria meningitidis	strain	2842STDY5881066	NZ_FESK01000012.1	45229	...........................	..............	-----	....	----------	45095	45094	---	...........................	-	......	-	......	K.IA..V.........	44930	44929	.A	-	.	-	AEVHTF...QY..	---------	.N..ADK...	---	..V.E..N...H	-	.A	-----	44810	44809	.G	-	AS.L	..........F.............D.	---	...	---	LD.........S......	44651	44650	.	R.	--	L	------
Neisseria meningitidis	strain	2842STDY5881067	NZ_FESM01000011.1	17305	...........................	..............	-----	....	----------	17171	17170	---	...........................	-	......	-	......	K.IA..V.........	17006	17005	.A	-	.	-	AEVHTF...QY..	---------	.N..ADK...	---	..V.E..N...H	-	.A	-----	16886	16885	.S	-	AS.L	..........F.............D.	---	...	---	LD.........S......	16727	16726	.	R.	--	L	------
Neisseria meningitidis	strain	2842STDY5881069	NZ_FESL01000001.1	22068	...........................	..............	-----	....	----------	21934	21933	---	...........................	-	......	-	......	................	21769	21768	..	-	.	-	..-..........	---------	..........	---	............	-	..	-----	21652	21651	..	-	....	..........................	---	...	---	..................	21493	21492	.	..	--	.	------
Neisseria meningitidis	strain	2842STDY5881072	NZ_FESN01000012.1	44957	...........................	..............	-----	....	----------	44823	44822	---	...........................	-	......	-	......	K.IA..V.........	44658	44657	.A	-	.	-	AEVHTF...QY..	---------	.N..ADK...	---	..V.E..N...H	-	.A	-----	44538	44537	.G	-	AS.L	..........F.............D.	---	...	---	LD.........S......	44379	44378	.	R.	--	L	------
Neisseria meningitidis	strain	2842STDY5881073	NZ_FESO01000012.1	17088	...........................	..............	-----	....	----------	17222	17223	---	...........................	-	......	-	......	K.IA..V.........	17387	17388	.A	-	.	-	AEVHTF...QY..	---------	.N..ADK...	---	..V.E..N...H	-	.A	-----	17507	17508	.G	-	AS.L	..........F.............D.	---	...	---	LD.........S......	17666	17667	.	R.	--	L	------
Neisseria meningitidis	strain	2842STDY5881079	NZ_FESP01000001.1	206538	...........................	..............	-----	....	----------	206672	206673	---	...........................	-	......	-	......	................	206837	206838	..	-	.	-	..-..........	---------	..........	---	............	-	..	-----	206954	206955	..	-	....	..........................	---	...	---	..................	207113	207114	.	..	--	.	------
Neisseria meningitidis	strain	2842STDY5881081	NZ_FESQ01000013.1	16716	...........................	..............	-----	....	----------	16850	16851	---	...........................	-	......	-	......	K.IA..V.........	17015	17016	.A	-	.	-	AEVHTF...QY..	---------	.N..ADK...	---	..V.E..N...H	-	.A	-----	17135	17136	.G	-	AS.L	..........F.............D.	---	...	---	LD.........S......	17294	17295	.	R.	--	L	------
Neisseria meningitidis	strain	2842STDY5881084	NZ_FESR01000003.1	17144	...........................	..............	-----	....	----------	17010	17009	---	...........................	-	......	-	......	................	16845	16844	..	-	.	-	..-..........	---------	..........	---	............	-	..	-----	16728	16727	..	-	....	..........................	---	...	---	..................	16569	16568	.	..	--	.	------
Neisseria meningitidis	strain	2842STDY5881086	NZ_FESS01000002.1	142254	...........................	..............	-----	....	----------	142388	142389	---	...........................	-	......	-	......	................	142553	142554	..	-	.	-	..-..........	---------	..........	---	............	-	..	-----	142670	142671	..	-	....	..........................	---	...	---	..................	142829	142830	.	..	--	.	------
Neisseria meningitidis	strain	2842STDY5881087	NZ_FEST01000004.1	48524	...........................	..............	-----	....	----------	48390	48389	---	...........................	-	......	-	......	................	48225	48224	..	-	.	-	..-..........	---------	..........	---	............	-	..	-----	48108	48107	..	-	....	..........................	---	...	---	..................	47949	47948	.	..	--	.	------
Neisseria meningitidis	strain	2842STDY5881089	NZ_FESU01000012.1	44711	...........................	..............	-----	....	----------	44577	44576	---	...........................	-	......	-	......	K.IA..V.........	44412	44411	.A	-	.	-	AEVHTF...QY..	---------	.N..ADK...	---	..V.E..N...H	-	.A	-----	44292	44291	.G	-	AS.L	..........F.............D.	---	...	---	LD.........S......	44133	44132	.	R.	--	L	------
Neisseria meningitidis	strain	2842STDY5881092	NZ_FESV01000011.1	17068	...........................	..............	-----	....	----------	17202	17203	---	...........................	-	......	-	......	K.IA..V.........	17367	17368	.A	-	.	-	AEVHTF...QY..	---------	.N..ADK...	---	..V.E..N...H	-	.A	-----	17487	17488	.G	-	AS.L	..........F.............D.	---	...	---	LD.........S......	17646	17647	.	R.	--	L	------
Neisseria meningitidis	strain	2842STDY5881093	NZ_FESW01000002.1	759	...............L...........	..............	-----	....	----------	893	894	---	...........................	-	......	-	......	................	1058	1059	..	-	.	-	..-..........	---------	..........	---	............	-	..	-----	1175	1176	..	-	....	..........................	---	...	---	..................	1334	1335	.	..	--	.	------
Neisseria meningitidis	strain	2842STDY5881095	NZ_FESX01000010.1	16951	...........................	..............	-----	....	----------	17085	17086	---	...........................	-	......	-	......	................	17250	17251	..	-	.	-	..-..........	---------	..........	---	............	-	..	-----	17367	17368	..	-	....	..........................	---	...	---	..................	17526	17527	.	..	--	.	------
Neisseria meningitidis	strain	2842STDY5881097	NZ_FESZ01000001.1	226488	...........................	..............	-----	....	----------	226622	226623	---	...........................	-	......	-	......	................	226787	226788	..	-	.	-	..-..........	---------	..........	---	............	-	..	-----	226904	226905	..	-	....	..........................	---	...	---	..................	227063	227064	.	..	--	.	------
Neisseria meningitidis	strain	2842STDY5881098	NZ_FETA01000002.1	142335	...........................	..............	-----	....	----------	142469	142470	---	...........................	-	......	-	......	................	142634	142635	..	-	.	-	..-..........	---------	..........	---	............	-	..	-----	142751	142752	..	-	....	..........................	---	...	---	..................	142910	142911	.	..	--	.	------
Neisseria meningitidis	strain	2842STDY5881099	NZ_FETB01000001.1	136663	...........................	..............	-----	....	----------	136797	136798	---	...........................	-	......	-	......	................	136962	136963	..	-	.	-	..-..........	---------	..........	---	............	-	..	-----	137079	137080	..	-	....	..........................	---	...	---	..................	137238	137239	.	..	--	.	------
Neisseria meningitidis	strain	2842STDY5881101	NZ_FETC01000013.1	46436	...........................	..............	-----	....	----------	46302	46301	---	...........................	-	......	-	......	................	46137	46136	..	-	.	-	..-..........	---------	..........	---	............	-	..	-----	46020	46019	..	-	....	..........................	---	...	---	..................	45861	45860	.	..	--	.	------
Neisseria meningitidis	strain	2842STDY5881105	NZ_FETD01000010.1	44943	...........................	..............	-----	....	----------	44809	44808	---	...........................	-	......	-	......	K.IA..V.........	44644	44643	.A	-	.	-	AEVHTF...QY..	---------	.N..ADK...	---	..V.E..N...H	-	.A	-----	44524	44523	.G	-	AS.L	..........F.............D.	---	...	---	LD.........S......	44365	44364	.	R.	--	L	------
Neisseria meningitidis	strain	2842STDY5881108	NZ_FETE01000001.1	17373	...........................	..............	-----	....	----------	17239	17238	---	...........................	-	......	-	......	................	17074	17073	..	-	.	-	..-..........	---------	..........	---	............	-	..	-----	16957	16956	..	-	....	..........................	---	...	---	..................	16798	16797	.	..	--	.	------
Neisseria meningitidis	strain	2842STDY5881109	NZ_FETF01000014.1	44949	...........................	..............	-----	....	----------	44815	44814	---	...........................	-	......	-	......	K.IA..V.........	44650	44649	.A	-	.	-	AEVHTF...QY..	---------	.N..ADK...	---	..V.E..N...H	-	.A	-----	44530	44529	.G	-	AS.L	..........F.............D.	---	...	---	LD.........S......	44371	44370	.	R.	--	L	------
Neisseria meningitidis	strain	2842STDY5881111	NZ_FETG01000010.1	44929	...........................	..............	-----	....	----------	44795	44794	---	...........................	-	......	-	......	K.IA..V.........	44630	44629	.A	-	.	-	AEVHTF...QY..	---------	.N..ADK...	---	..V.E..N...H	-	.A	-----	44510	44509	.G	-	AS.L	..........F.............D.	---	...	---	LD.........S......	44351	44350	.	R.	--	L	------
Neisseria meningitidis	strain	2842STDY5881112	NZ_FETH01000006.1	41732	...........................	..............	-----	....	----------	41866	41867	---	...........................	-	......	-	......	................	42031	42032	..	-	.	-	..-..........	---------	..........	---	............	-	..	-----	42148	42149	..	-	....	..........................	---	...	---	..................	42307	42308	.	..	--	.	------
Neisseria meningitidis	strain	2842STDY5881113	NZ_FETI01000001.1	22101	...........................	..............	-----	....	----------	21967	21966	---	...........................	-	......	-	......	................	21802	21801	..	-	.	-	..-..........	---------	..........	---	............	-	..	-----	21685	21684	..	-	....	..........................	---	...	---	..................	21526	21525	.	..	--	.	------
Neisseria meningitidis	strain	2842STDY5881115	NZ_FETJ01000007.1	44405	...........................	..............	-----	....	----------	44539	44540	---	...........................	-	......	-	......	................	44704	44705	..	-	.	-	..-..........	---------	..........	---	............	-	..	-----	44821	44822	..	-	....	..........................	---	...	---	..................	44980	44981	.	..	--	.	------
Neisseria meningitidis	strain	2842STDY5881120	NZ_FETK01000016.1	44584	...........................	..............	-----	....	----------	44450	44449	---	...........................	-	......	-	......	................	44285	44284	..	-	.	-	..-..........	---------	..........	---	............	-	..	-----	44168	44167	..	-	....	..........................	---	...	---	..................	44009	44008	.	..	--	.	------
Neisseria meningitidis	strain	2842STDY5881126	NZ_FETL01000014.1	44774	...........................	..............	-----	....	----------	44640	44639	---	...........................	-	......	-	......	K.IA..V.........	44475	44474	.A	-	.	-	AEVHTF...QY..	---------	.N..ADK...	---	..V.E..N...H	-	.A	-----	44355	44354	.G	-	AS.L	..........F.............D.	---	...	---	LD.........S......	44196	44195	.	R.	--	L	------
Neisseria meningitidis	strain	2842STDY5881131	NZ_FETN01000001.1	176335	...........................	..............	-----	....	----------	176469	176470	---	...........................	-	......	-	......	................	176634	176635	..	-	.	-	..-..........	---------	..........	---	............	-	..	-----	176751	176752	..	-	....	..........................	---	...	---	..................	176910	176911	.	..	--	.	------
Neisseria meningitidis	strain	2842STDY5881133	NZ_FETM01000009.1	44927	...........................	..............	-----	....	----------	44793	44792	---	...........................	-	......	-	......	K.IA..V.........	44628	44627	.A	-	.	-	AEVHTF...QY..	---------	.N..ADK...	---	..V.E..N...H	-	.A	-----	44508	44507	.G	-	AS.L	..........F.............D.	---	...	---	LD.........S......	44349	44348	.	R.	--	L	------
Neisseria meningitidis	strain	2842STDY5881134	NZ_FETO01000002.1	213825	...........................	..............	-----	....	----------	213959	213960	---	...........................	-	......	-	......	................	214124	214125	..	-	.	-	..-..........	---------	..........	---	............	-	..	-----	214241	214242	..	-	....	..........................	---	...	---	..................	214400	214401	.	..	--	.	------
Neisseria meningitidis	strain	2842STDY5881138	NZ_FETP01000001.1	136716	...........................	..............	-----	....	----------	136850	136851	---	...........................	-	......	-	......	................	137015	137016	..	-	.	-	..-..........	---------	..........	---	............	-	..	-----	137132	137133	..	-	....	..........................	---	...	---	..................	137291	137292	.	..	--	.	------
Neisseria meningitidis	strain	2842STDY5881142	NZ_FETQ01000009.1	42311	...........................	..............	-----	....	----------	42445	42446	---	...........................	-	......	-	......	................	42610	42611	..	-	.	-	..-..........	---------	..........	---	............	-	..	-----	42727	42728	..	-	....	..........................	---	...	---	..................	42886	42887	.	..	--	.	------
Neisseria meningitidis	strain	2842STDY5881144	NZ_FETR01000001.1	250866	...........................	..............	-----	....	----------	251000	251001	---	...........................	-	......	-	......	................	251165	251166	..	-	.	-	..-..........	---------	..........	---	............	-	..	-----	251282	251283	..	-	....	..........................	---	...	---	..................	251441	251442	.	..	--	.	------
Neisseria meningitidis	strain	2842STDY5881146	NZ_FETS01000001.1	99823	...........................	..............	-----	....	----------	99689	99688	---	...........................	-	......	-	......	................	99524	99523	..	-	.	-	..-..........	---------	..........	---	............	-	..	-----	99407	99406	..	-	....	..........................	---	...	---	..................	99248	99247	.	..	--	.	------
Neisseria meningitidis	strain	2842STDY5881147	NZ_FETT01000002.1	100070	...........................	..............	-----	....	----------	100204	100205	---	...........................	-	......	-	......	................	100369	100370	..	-	.	-	..-..........	---------	..........	---	............	-	..	-----	100486	100487	..	-	....	..........................	---	...	---	..................	100645	100646	.	..	--	.	------
Neisseria meningitidis	strain	2842STDY5881153	NZ_FETV01000001.1	213890	...........................	..............	-----	....	----------	214024	214025	---	...........................	-	......	-	......	................	214189	214190	..	-	.	-	..-..........	---------	..........	---	............	-	..	-----	214306	214307	..	-	....	..........................	---	...	---	..................	214465	214466	.	..	--	.	------
Neisseria meningitidis	strain	2842STDY5881154	NZ_FETW01000002.1	214044	...........................	..............	-----	....	----------	214178	214179	---	...........................	-	......	-	......	................	214343	214344	..	-	.	-	..-..........	---------	..........	---	............	-	..	-----	214460	214461	..	-	....	..........................	---	...	---	..................	214619	214620	.	..	--	.	------
Neisseria meningitidis	strain	2842STDY5881156	NZ_FETX01000002.1	100210	...........................	..............	-----	....	----------	100344	100345	---	...........................	-	......	-	......	................	100509	100510	..	-	.	-	..-..........	---------	..........	---	............	-	..	-----	100626	100627	..	-	....	..........................	---	...	---	..................	100785	100786	.	..	--	.	------
Neisseria meningitidis	strain	2842STDY5881159	NZ_FETY01000002.1	16745	...........................	..............	-----	....	----------	16611	16610	---	...........................	-	......	-	......	................	16446	16445	..	-	.	-	..-..........	---------	..........	---	............	-	..	-----	16329	16328	..	-	....	..........................	---	...	---	..................	16170	16169	.	..	--	.	------
Neisseria meningitidis	strain	2842STDY5881161	NZ_FETZ01000002.1	100176	...........................	..............	-----	....	----------	100310	100311	---	...........................	-	......	-	......	................	100475	100476	..	-	.	-	..-..........	---------	..........	---	............	-	..	-----	100592	100593	..	-	....	..........................	---	...	---	..................	100751	100752	.	..	--	.	------
Neisseria meningitidis	strain	2842STDY5881162	NZ_FEUA01000001.1	207157	...........................	..............	-----	....	----------	207291	207292	---	...........................	-	......	-	......	................	207456	207457	..	-	.	-	..-..........	---------	..........	---	............	-	..	-----	207573	207574	..	-	....	..........................	---	...	---	..................	207732	207733	.	..	--	.	------
Neisseria meningitidis	strain	2842STDY5881163	NZ_FEUB01000001.1	22262	...........................	..............	-----	....	----------	22128	22127	---	...........................	-	......	-	......	................	21963	21962	..	-	.	-	..-..........	---------	..........	---	............	-	..	-----	21846	21845	..	-	....	..........................	---	...	---	..................	21687	21686	.	..	--	.	------
Neisseria meningitidis	strain	2842STDY5881168	NZ_FEUD01000001.1	22047	...........................	..............	-----	....	----------	21913	21912	---	...........................	-	......	-	......	................	21748	21747	..	-	.	-	..-..........	---------	..........	---	............	-	..	-----	21631	21630	..	-	....	..........................	---	...	---	..................	21472	21471	.	..	--	.	------
Neisseria meningitidis	strain	2842STDY5881170	NZ_FEUC01000001.1	22096	...........................	..............	-----	....	----------	21962	21961	---	...........................	-	......	-	......	................	21797	21796	..	-	.	-	..-..........	---------	..........	---	............	-	..	-----	21680	21679	..	-	....	..........................	---	...	---	..................	21521	21520	.	..	--	.	------
Neisseria meningitidis	strain	2842STDY5881177	NZ_FEUE01000001.1	21897	...........................	..............	-----	....	----------	21763	21762	---	...........................	-	......	-	......	................	21598	21597	..	-	.	-	..-..........	---------	..........	---	............	-	..	-----	21481	21480	..	-	....	..........................	---	...	---	..................	21322	21321	.	..	--	.	------
Neisseria meningitidis	strain	2842STDY5881178	NZ_FEUF01000005.1	42609	...........................	..............	-----	....	----------	42743	42744	---	...........................	-	......	-	......	................	42908	42909	..	-	.	-	..-..........	---------	..........	---	............	-	..	-----	43025	43026	..	-	....	..........................	---	...	---	..................	43184	43185	.	..	--	.	------
Neisseria meningitidis	strain	2842STDY5881181	NZ_FEUG01000001.1	22096	...........................	..............	-----	....	----------	21962	21961	---	...........................	-	......	-	......	................	21797	21796	..	-	.	-	..-..........	---------	..........	---	............	-	..	-----	21680	21679	..	-	....	..........................	---	...	---	..................	21521	21520	.	..	--	.	------
Neisseria meningitidis	strain	2842STDY5881183	NZ_FEUH01000022.1	17054	...........................	..............	-----	....	----------	17188	17189	---	...........................	-	......	-	......	K.IA..V.........	17353	17354	.A	-	.	-	AEVHTF...QY..	---------	.N..ADK...	---	..V.E..N...H	-	.A	-----	17473	17474	.G	-	AS.L	..........F.............D.	---	...	---	LD.........S......	17632	17633	.	R.	--	L	------
Neisseria meningitidis	strain	2842STDY5881187	NZ_FEUI01000001.1	222093	...........................	..............	-----	....	----------	222227	222228	---	...........................	-	......	-	......	................	222392	222393	..	-	.	-	..-..........	---------	..........	---	............	-	..	-----	222509	222510	..	-	....	..........................	---	...	---	..................	222668	222669	.	..	--	.	------
Neisseria meningitidis	strain	2842STDY5881190	NZ_FEUJ01000001.1	222581	...........................	..............	-----	....	----------	222715	222716	---	...........................	-	......	-	......	................	222880	222881	..	-	.	-	..-..........	---------	..........	---	............	-	..	-----	222997	222998	..	-	....	..........................	---	...	---	..................	223156	223157	.	..	--	.	------
Neisseria meningitidis	strain	2842STDY5881197	NZ_FEUK01000001.1	213896	...........................	..............	-----	....	----------	214030	214031	---	...........................	-	......	-	......	................	214195	214196	..	-	.	-	..-..........	---------	..........	---	............	-	..	-----	214312	214313	..	-	....	..........................	---	...	---	..................	214471	214472	.	..	--	.	------
Neisseria meningitidis	strain	2842STDY5881198	NZ_FEUL01000006.1	31100	...........................	..............	-----	....	----------	31234	31235	---	...........................	-	......	-	......	K.IA..V.........	31399	31400	.A	-	.	-	AEVHTF...QY..	---------	.N..ADK...	---	..V.E..N...H	-	.A	-----	31519	31520	.G	-	AS.L	..........F.............D.	---	...	---	LD.........S......	31678	31679	.	R.	--	L	------
Neisseria meningitidis	strain	2842STDY5881199	NZ_FEUM01000004.1	48417	...........................	..............	-----	....	----------	48283	48282	---	...........................	-	......	-	......	................	48118	48117	..	-	.	-	..-..........	---------	..........	---	............	-	..	-----	48001	48000	..	-	....	..........................	---	...	---	..................	47842	47841	.	..	--	.	------
Neisseria meningitidis	strain	2842STDY5881200	NZ_FEUN01000006.1	42634	...........................	..............	-----	....	----------	42768	42769	---	...........................	-	......	-	......	................	42933	42934	..	-	.	-	..-..........	---------	..........	---	............	-	..	-----	43050	43051	..	-	....	..........................	---	...	---	..................	43209	43210	.	..	--	.	------
Neisseria meningitidis	strain	2842STDY5881205	NZ_FEUO01000004.1	44794	...........................	..............	-----	....	----------	44928	44929	---	...........................	-	......	-	......	K.IA..V.........	45093	45094	.A	-	.	-	AEVHTF...QY..	---------	.N..ADK...	---	..V.E..N...H	-	.A	-----	45213	45214	.S	-	AS.L	..........F.............D.	---	...	---	LD.........S......	45372	45373	.	R.	--	L	------
Neisseria meningitidis	strain	2842STDY5881209	NZ_FEUP01000009.1	16876	...........................	..............	-----	....	----------	17010	17011	---	...........................	-	......	-	......	K.IA..V.........	17175	17176	.A	-	.	-	AEVHTF...QY..	---------	.N..ADK...	---	..V.E..N...H	-	.A	-----	17295	17296	.G	-	AS.L	..........F.............D.	---	...	---	LD.........S......	17454	17455	.	R.	--	L	------
Neisseria meningitidis	strain	2842STDY5881212	NZ_FEUQ01000003.1	47453	...............L...........	..............	-----	....	----------	47319	47318	---	...........................	-	......	-	......	................	47154	47153	..	-	.	-	..-..........	---------	..........	---	............	-	..	-----	47037	47036	..	-	....	..........................	---	...	---	..................	46878	46877	.	..	--	.	------
Neisseria meningitidis	strain	2842STDY5881213	NZ_FEUR01000004.1	100046	...........................	..............	-----	....	----------	100180	100181	---	...........................	-	......	-	......	................	100345	100346	..	-	.	-	..-..........	---------	..........	---	............	-	..	-----	100462	100463	..	-	....	..........................	---	...	---	..................	100621	100622	.	..	--	.	------
Neisseria meningitidis	strain	2842STDY5881218	NZ_FEUS01000013.1	44927	...........................	..............	-----	....	----------	44793	44792	---	...........................	-	......	-	......	K.IA..V.........	44628	44627	.A	-	.	-	AEVHTF...QY..	---------	.N..ADK...	---	..V.E..N...H	-	.A	-----	44508	44507	.G	-	AS.L	..........F.............D.	---	...	---	LD.........S......	44349	44348	.	R.	--	L	------
Neisseria meningitidis	strain	2842STDY5881220	NZ_FEUT01000001.1	182225	...............L...........	..............	-----	....	----------	182359	182360	---	...........................	-	......	-	......	................	182524	182525	..	-	.	-	..-..........	---------	..........	---	............	-	..	-----	182641	182642	..	-	....	..........................	---	...	---	..................	182800	182801	.	..	--	.	------
Neisseria meningitidis	strain	2842STDY5881223	NZ_FEUU01000001.1	181414	...........................	..............	-----	....	----------	181548	181549	---	...........................	-	......	-	......	K.IA..V.........	181713	181714	.A	-	.	-	AEVHTF...QY..	---------	.N..ADK...	---	..V.E..N...H	-	.A	-----	181833	181834	.S	-	AS.L	..........F.............D.	---	...	---	LD.........S......	181992	181993	.	R.	--	L	------
Neisseria meningitidis	strain	2842STDY5881225	NZ_FEUV01000005.1	100243	...........................	..............	-----	....	----------	100377	100378	---	...........................	-	......	-	......	................	100542	100543	..	-	.	-	..-..........	---------	..........	---	............	-	..	-----	100659	100660	..	-	....	..........................	---	...	---	..................	100818	100819	.	..	--	.	------
Neisseria meningitidis	strain	2842STDY5881227	NZ_FEUW01000019.1	17061	...........................	..............	-----	....	----------	17195	17196	---	...........................	-	......	-	......	K.IA..V.........	17360	17361	.A	-	.	-	AEVHTF...QY..	---------	.N..ADK...	---	..V.E..N...H	-	.A	-----	17480	17481	.G	-	AS.L	..........F.............D.	---	...	---	LD.........S......	17639	17640	.	R.	--	L	------
Neisseria meningitidis	strain	2842STDY5881228	NZ_FEUX01000001.1	122799	...........................	..............	-----	....	----------	122933	122934	---	...........................	-	......	-	......	................	123098	123099	..	-	.	-	..-..........	---------	..........	---	............	-	..	-----	123215	123216	..	-	....	..........................	---	...	---	..................	123374	123375	.	..	--	.	------
Neisseria meningitidis	strain	2842STDY5881229	NZ_FEVA01000004.1	40612	...........................	..............	-----	....	----------	40746	40747	---	...........................	-	......	-	......	K.IA..V.........	40911	40912	.A	-	.	-	AEVHTF...QY..	---------	.N..ADK...	---	..V.E..N...H	-	.A	-----	41031	41032	.S	-	AS.L	..........F.............D.	---	...	---	LD.........S......	41190	41191	.	R.	--	L	------
Neisseria meningitidis	strain	2842STDY5881235	NZ_FEUY01000013.1	44941	...........................	..............	-----	....	----------	44807	44806	---	...........................	-	......	-	......	K.IA..V.........	44642	44641	.A	-	.	-	AEVHTF...QY..	---------	.N..ADK...	---	..V.E..N...H	-	.A	-----	44522	44521	.G	-	AS.L	..........F.............D.	---	...	---	LD.........S......	44363	44362	.	R.	--	L	------
Neisseria meningitidis	strain	2842STDY5881240	NZ_FEVB01000007.1	41683	...........................	..............	-----	....	----------	41817	41818	---	...........................	-	......	-	......	................	41982	41983	..	-	.	-	..-..........	---------	..........	---	............	-	..	-----	42099	42100	..	-	....	..........................	---	...	---	..................	42258	42259	.	..	--	.	------
Neisseria meningitidis	strain	2842STDY5881241	NZ_FEVC01000006.1	1697	...........................	..............	-----	....	----------	1831	1832	---	...........................	-	......	-	......	K.IA..V.........	1996	1997	.A	-	.	-	AEVHTF...QY..	---------	.N..ADK...	---	..V.E..N.K.H	-	.A	-----	2116	2117	.N	-	AS.L	..........F.............D.	---	...	---	LD.........S......	2275	2276	.	R.	--	L	------
Neisseria meningitidis	strain	2842STDY5881244	NZ_FEVD01000005.1	45785	...........................	..............	-----	....	----------	45651	45650	---	...........................	-	......	-	......	................	45486	45485	..	-	.	-	..-..........	---------	..........	---	............	-	..	-----	45369	45368	..	-	....	..........................	---	...	---	..................	45210	45209	.	..	--	.	------
Neisseria meningitidis	strain	2842STDY5881249	NZ_FEVE01000002.1	22092	...........................	..............	-----	....	----------	21958	21957	---	...........................	-	......	-	......	................	21793	21792	..	-	.	-	..-..........	---------	..........	---	............	-	..	-----	21676	21675	..	-	....	..........................	---	...	---	..................	21517	21516	.	..	--	.	------
Neisseria meningitidis	strain	2842STDY5881250	NZ_FEVF01000013.1	17361	...........................	..............	-----	....	----------	17495	17496	---	...........................	-	......	-	......	K.IA..V.........	17660	17661	.A	-	.	-	AEVHTF...QY..	---------	.N..ADK...	---	..V.E..N...H	-	.A	-----	17780	17781	.G	-	AS.L	..........F.............D.	---	...	---	LD.........S......	17939	17940	.	R.	--	L	------
Neisseria meningitidis	strain	2842STDY5881251	NZ_FEVH01000002.1	159842	...........................	..............	-----	....	----------	159976	159977	---	...........................	-	......	-	......	................	160141	160142	..	-	.	-	..-..........	---------	..........	---	............	-	..	-----	160258	160259	..	-	....	..........................	---	...	---	..................	160417	160418	.	..	--	.	------
Neisseria meningitidis	strain	2842STDY5881253	NZ_FEVI01000002.1	17277	...........................	..............	-----	....	----------	17143	17142	---	...........................	-	......	-	......	................	16978	16977	..	-	.	-	..-..........	---------	..........	---	............	-	..	-----	16861	16860	..	-	....	..........................	---	...	---	..................	16702	16701	.	..	--	.	------
Neisseria meningitidis	strain	2842STDY5881254	NZ_FEVJ01000037.1	16827	...........................	..............	-----	....	----------	16693	16692	---	...........................	-	......	-	......	K.IA..V.........	16528	16527	.A	-	.	-	AEVHTF...QY..	---------	.N..ADK...	---	..V.E..N.K.H	-	.A	-----	16408	16407	.N	-	AS.L	..........F.............D.	---	...	---	LD.........S......	16249	16248	.	R.	--	L	------
Neisseria meningitidis	strain	2842STDY5881257	NZ_FEVL01000012.1	17375	...........................	..............	-----	....	----------	17241	17240	---	...........................	-	......	-	......	................	17076	17075	..	-	.	-	..-..........	---------	..........	---	............	-	..	-----	16959	16958	..	-	....	..........................	---	...	---	..................	16800	16799	.	..	--	.	------
Neisseria meningitidis	strain	2842STDY5881261	NZ_FEVK01000012.1	44710	...........................	..............	-----	....	----------	44576	44575	---	...........................	-	......	-	......	K.IA..V.........	44411	44410	.A	-	.	-	AEVHTF...QY..	---------	.N..ADK...	---	..V.E..N...H	-	.A	-----	44291	44290	.G	-	AS.L	..........F.............D.	---	...	---	LD.........S......	44132	44131	.	R.	--	L	------
Neisseria meningitidis	strain	2842STDY5881262	NZ_FEVM01000013.1	45054	...........................	..............	-----	....	----------	44920	44919	---	...........................	-	......	-	......	K.IA..V.........	44755	44754	.A	-	.	-	AEVHTF...QY..	---------	.N..ADK...	---	..V.E..N...H	-	.A	-----	44635	44634	.G	-	AS.L	..........F.............D.	---	...	---	LD.........S......	44476	44475	.	R.	--	L	------
Neisseria meningitidis	strain	2842STDY5881267	NZ_FEVO01000004.1	100888	...........................	..............	-----	....	----------	101022	101023	---	...........................	-	......	-	......	K.IA..V.........	101187	101188	.A	-	.	-	AEVHTF...QY..	---------	.N..ADK...	---	..V.E..N...H	-	.A	-----	101307	101308	.S	-	AS.L	..........F.............D.	---	...	---	LD.........S......	101466	101467	.	R.	--	L	------
Neisseria meningitidis	strain	2842STDY5881268	NZ_FEVN01000013.1	1580	...........................	..............	-----	....	----------	1714	1715	---	...........................	-	......	-	......	K.IA..V.........	1879	1880	.A	-	.	-	AEVHTF...QY..	---------	.N..ADK...	---	..V.E..N.K.H	-	.A	-----	1999	2000	.N	-	AS.L	..........F.............D.	---	...	---	LD.........S......	2158	2159	.	R.	--	L	------
Neisseria meningitidis	strain	2842STDY5881273	NZ_FEVQ01000002.1	100233	...........................	..............	-----	....	----------	100367	100368	---	...........................	-	......	-	......	................	100532	100533	..	-	.	-	..-..........	---------	..........	---	............	-	..	-----	100649	100650	..	-	....	..........................	---	...	---	..................	100808	100809	.	..	--	.	------
Neisseria meningitidis	strain	2842STDY5881277	NZ_FEVR01000001.1	100183	...........................	..............	-----	....	----------	100317	100318	---	...........................	-	......	-	......	................	100482	100483	..	-	.	-	..-..........	---------	..........	---	............	-	..	-----	100599	100600	..	-	....	..........................	---	...	---	..................	100758	100759	.	..	--	.	------
Neisseria meningitidis	strain	2842STDY5881278	NZ_FEVS01000010.1	17363	...........................	..............	-----	....	----------	17229	17228	---	...........................	-	......	-	......	................	17064	17063	..	-	.	-	..-..........	---------	..........	---	............	-	..	-----	16947	16946	..	-	....	..........................	---	...	---	..................	16788	16787	.	..	--	.	------
Neisseria meningitidis	strain	2842STDY5881282	NZ_FEVT01000014.1	396	...........................	..............	-----	....	----------	530	531	---	...........................	-	......	-	......	K.IA..V.........	695	696	.A	-	.	-	AEVHTF...QY..	---------	.N..ADK...	---	..V.E..N.K.H	-	.A	-----	815	816	.N	-	AS.L	..........F.............D.	---	...	---	LD.........S......	974	975	.	R.	--	L	------
Neisseria meningitidis	strain	2842STDY5881285	NZ_FEVU01000012.1	44929	...........................	..............	-----	....	----------	44795	44794	---	...........................	-	......	-	......	K.IA..V.........	44630	44629	.A	-	.	-	AEVHTF...QY..	---------	.N..ADK...	---	..V.E..N...H	-	.A	-----	44510	44509	.G	-	AS.L	..........F.............D.	---	...	---	LD.........S......	44351	44350	.	R.	--	L	------
Neisseria meningitidis	strain	2842STDY5881287	NZ_FEVV01000003.1	886	...........................	..............	-----	....	----------	1020	1021	---	...........................	-	......	-	......	K.IA..V.........	1185	1186	.A	-	.	-	AEVHTF...QY..	---------	.N..ADK...	---	..V.E..N...H	-	.A	-----	1305	1306	.G	-	AS.L	..........F.............D.	---	...	---	LD.........S......	1464	1465	.	R.	--	L	------
Neisseria meningitidis	strain	2842STDY5881288	NZ_FEVX01000012.1	17111	...........................	..............	-----	....	----------	17245	17246	---	...........................	-	......	-	......	K.IA..V.........	17410	17411	.A	-	.	-	AEVHTF...QY..	---------	.N..ADK...	---	..V.E..N...H	-	.A	-----	17530	17531	.G	-	AS.L	..........F.............D.	---	...	---	LD.........S......	17689	17690	.	R.	--	L	------
Neisseria meningitidis	strain	2842STDY5881292	NZ_FEVW01000006.1	106725	...........................	..............	-----	....	----------	106591	106590	---	...........................	-	......	-	......	K.IA..V.........	106426	106425	.A	-	.	-	AEVHTF...QY..	---------	.N..ADK...	---	..V.E..N...H	-	.A	-----	106306	106305	.G	-	AS.L	..........F.............D.	---	...	---	LD.........S......	106147	106146	.	R.	--	L	------
Neisseria meningitidis	strain	2842STDY5881293	NZ_FEVZ01000013.1	42906	...........................	..............	-----	....	----------	43040	43041	---	...........................	-	......	-	......	................	43205	43206	..	-	.	-	..-..........	---------	..........	---	............	-	..	-----	43322	43323	..	-	....	..........................	---	...	---	..................	43481	43482	.	..	--	.	------
Neisseria meningitidis	strain	2842STDY5881294	NZ_FEVY01000010.1	17078	...........................	..............	-----	....	----------	17212	17213	---	...........................	-	......	-	......	................	17377	17378	..	-	.	-	..-..........	---------	..........	---	............	-	..	-----	17494	17495	..	-	....	..........................	---	...	---	..................	17653	17654	.	..	--	.	------
Neisseria meningitidis	strain	2842STDY5881298	NZ_FEWB01000004.1	42243	...........................	..............	-----	....	----------	42377	42378	---	...........................	-	......	-	......	................	42542	42543	..	-	.	-	..-..........	---------	..........	---	............	-	..	-----	42659	42660	..	-	....	..........................	---	...	---	..................	42818	42819	.	..	--	.	------
Neisseria meningitidis	strain	2842STDY5881305	NZ_FEWA01000002.1	46825	...............L...........	..............	-----	....	----------	46691	46690	---	...........................	-	......	-	......	................	46526	46525	..	-	.	-	..-..........	---------	..........	---	............	-	..	-----	46409	46408	..	-	....	..........................	---	...	---	..................	46250	46249	.	..	--	.	------
Neisseria meningitidis	strain	2842STDY5881308	NZ_FEWC01000007.1	16745	...........................	..............	-----	....	----------	16611	16610	---	...........................	-	......	-	......	................	16446	16445	..	-	.	-	..-..........	---------	..........	---	............	-	..	-----	16329	16328	..	-	....	..........................	---	...	---	..................	16170	16169	.	..	--	.	------
Neisseria meningitidis	strain	2842STDY5881309	NZ_FEWD01000004.1	86395	...........................	..............	-----	....	----------	86261	86260	---	...........................	-	......	-	......	................	86096	86095	..	-	.	-	..-..........	---------	..........	---	............	-	..	-----	85979	85978	..	-	....	..........................	---	...	---	..................	85820	85819	.	..	--	.	------
Neisseria meningitidis	strain	2842STDY5881315	NZ_FEWI01000001.1	79394	...........................	..............	-----	....	----------	79260	79259	---	...........................	-	......	-	......	................	79095	79094	..	-	.	-	..-..........	---------	..........	---	............	-	..	-----	78978	78977	..	-	....	..........................	---	...	---	..................	78819	78818	.	..	--	.	------
Neisseria meningitidis	strain	2842STDY5881317	NZ_FEWG01000002.1	100081	...........................	..............	-----	....	----------	100215	100216	---	...........................	-	......	-	......	................	100380	100381	..	-	.	-	..-..........	---------	..........	---	............	-	..	-----	100497	100498	..	-	....	..........................	---	...	---	..................	100656	100657	.	..	--	.	------
Neisseria meningitidis	strain	2842STDY5881321	NZ_FEWF01000002.1	40585	...........................	..............	-----	....	----------	40719	40720	---	...........................	-	......	-	......	K.IA..V.........	40884	40885	.A	-	.	-	AEVHTF...QY..	---------	.N..ADK...	---	..V.E..N...H	-	.A	-----	41004	41005	.S	-	AS.L	..........F.............D.	---	...	---	LD.........S......	41163	41164	.	R.	--	L	------
Neisseria meningitidis	strain	2842STDY5881322	NZ_FEWH01000004.1	76234	...........................	..............	-----	....	----------	76100	76099	---	...........................	-	......	-	......	................	75935	75934	..	-	.	-	..-..........	---------	..........	---	............	-	..	-----	75818	75817	..	-	....	..........................	---	...	---	..................	75659	75658	.	..	--	.	------
Neisseria meningitidis	strain	2842STDY5881330	NZ_FEWJ01000001.1	44981	...........................	..............	-----	....	----------	44847	44846	---	...........................	-	......	-	......	K.IA..V.........	44682	44681	.A	-	.	-	AEVHTF...QY..	---------	.N..ADK...	---	..V.E..N...H	-	.A	-----	44562	44561	.G	-	AS.L	..........F.............D.	---	...	---	LD.........S......	44403	44402	.	R.	--	L	------
Neisseria meningitidis	strain	2842STDY5881333	NZ_FEWT01000017.1	442	...........................	..............	-----	....	----------	576	577	---	...........................	-	......	-	......	K.IA..V.........	741	742	.A	-	.	-	AEVHTF...QY..	---------	.N..ADK...	---	..V.E..N...H	-	.A	-----	861	862	.G	-	AS.L	..........F.............D.	---	...	---	LD.........S......	1020	1021	.	R.	--	L	------
Neisseria meningitidis	strain	2842STDY5881334	NZ_FEWU01000009.1	17373	...........................	..............	-----	....	----------	17239	17238	---	...........................	-	......	-	......	................	17074	17073	..	-	.	-	..-..........	---------	..........	---	............	-	..	-----	16957	16956	..	-	....	..........................	---	...	---	..................	16798	16797	.	..	--	.	------
Neisseria meningitidis	strain	2842STDY5881335	NZ_FEWV01000009.1	17257	...........................	..............	-----	....	----------	17391	17392	---	...........................	-	......	-	......	K.IA..V.........	17556	17557	.A	-	.	-	AEVHTF...QY..	---------	.N..ADK...	---	..V.E..N...H	-	.A	-----	17676	17677	.G	-	AS.L	..........F.............D.	---	...	---	LD.........S......	17835	17836	.	R.	--	L	------
Neisseria meningitidis	strain	2842STDY5881336	NZ_FEWW01000011.1	17051	...........................	..............	-----	....	----------	17185	17186	---	...........................	-	......	-	......	K.IA..V.........	17350	17351	.A	-	.	-	AEVHTF...QY..	---------	.N..ADK...	---	..V.E..N...H	-	.A	-----	17470	17471	.G	-	AS.L	..........F.............D.	---	...	---	LD.........S......	17629	17630	.	R.	--	L	------
Neisseria meningitidis	strain	2842STDY5881337	NZ_FEWX01000010.1	16880	...........................	..............	-----	....	----------	17014	17015	---	...........................	-	......	-	......	K.IA..V.........	17179	17180	.A	-	.	-	AEVHTF...QY..	---------	.N..ADK...	---	..V.E..N...H	-	.A	-----	17299	17300	.G	-	AS.L	..........F.............D.	---	...	---	LD.........S......	17458	17459	.	R.	--	L	------
Neisseria meningitidis	strain	2842STDY5881338	NZ_FEWY01000004.1	16973	...............L...........	..............	-----	....	----------	16839	16838	---	...........................	-	......	-	......	................	16674	16673	..	-	.	-	..-..........	---------	..........	---	............	-	..	-----	16557	16556	..	-	....	..........................	---	...	---	..................	16398	16397	.	..	--	.	------
Neisseria meningitidis	strain	2842STDY5881339	NZ_FEWZ01000001.1	137032	...........................	..............	-----	....	----------	137166	137167	---	...........................	-	......	-	......	K.IA..V.........	137331	137332	.A	-	.	-	AEVHTF...QY..	---------	.N..ADK...	---	..V.E..N...H	-	.A	-----	137451	137452	.G	-	AS.L	..........F.............D.	---	...	---	LD.........S......	137610	137611	.	R.	--	L	------
Neisseria meningitidis	strain	2842STDY5881340	NZ_FEXA01000013.1	44978	...........................	..............	-----	....	----------	44844	44843	---	...........................	-	......	-	......	K.IA..V.........	44679	44678	.A	-	.	-	AEVHTF...QY..	---------	.N..ADK...	---	..V.E..N...H	-	.A	-----	44559	44558	.G	-	AS.L	..........F.............D.	---	...	---	LD.........S......	44400	44399	.	R.	--	L	------
Neisseria meningitidis	strain	2842STDY5881342	NZ_FEYK01000001.1	21172	...............L...........	..............	-----	....	----------	21038	21037	---	...........................	-	......	-	......	................	20873	20872	..	-	.	-	..-..........	---------	..........	---	............	-	..	-----	20756	20755	..	-	....	..........................	---	...	---	..................	20597	20596	.	..	--	.	------
Neisseria meningitidis	strain	2842STDY5881343	NZ_FEYL01000001.1	44924	...........................	..............	-----	....	----------	44790	44789	---	...........................	-	......	-	......	K.IA..V.........	44625	44624	.A	-	.	-	AEVHTF...QY..	---------	.N..ADK...	---	..V.E..N...H	-	.A	-----	44505	44504	.G	-	AS.L	..........F.............D.	---	...	---	LD.........S......	44346	44345	.	R.	--	L	------
Neisseria meningitidis	strain	2842STDY5881344	NZ_FEYM01000001.1	48506	...........................	..............	-----	....	----------	48372	48371	---	...........................	-	......	-	......	................	48207	48206	..	-	.	-	..-..........	---------	..........	---	............	-	..	-----	48090	48089	..	-	....	..........................	---	...	---	..................	47931	47930	.	..	--	.	------
Neisseria meningitidis	strain	2842STDY5881345	NZ_FEYN01000009.1	17373	...........................	..............	-----	....	----------	17239	17238	---	...........................	-	......	-	......	................	17074	17073	..	-	.	-	..-..........	---------	..........	---	............	-	..	-----	16957	16956	..	-	....	..........................	---	...	---	..................	16798	16797	.	..	--	.	------
Neisseria meningitidis	strain	2842STDY5881346	NZ_FEYO01000011.1	16892	...........................	..............	-----	....	----------	17026	17027	---	...........................	-	......	-	......	K.IA..V.........	17191	17192	.A	-	.	-	AEVHTF...QY..	---------	.N..ADK...	---	..V.E..N...H	-	.A	-----	17311	17312	.G	-	AS.L	..........F.............D.	---	...	---	LD.........S......	17470	17471	.	R.	--	L	------
Neisseria meningitidis	strain	2842STDY5881348	NZ_FEYQ01000007.1	17365	...........................	..............	-----	....	----------	17499	17500	---	...........................	-	......	-	......	K.IA..V.........	17664	17665	.A	-	.	-	AEVHTF...QY..	---------	.N..ADK...	---	..V.E..N...H	-	.A	-----	17784	17785	.G	-	AS.L	..........F.............D.	---	...	---	LD.........S......	17943	17944	.	R.	--	L	------
Neisseria meningitidis	strain	2842STDY5881349	NZ_FEYR01000001.1	48328	...........................	..............	-----	....	----------	48194	48193	---	...........................	-	......	-	......	................	48029	48028	..	-	.	-	..-..........	---------	..........	---	............	-	..	-----	47912	47911	..	-	....	..........................	---	...	---	..................	47753	47752	.	..	--	.	------
Neisseria meningitidis	strain	2842STDY5881350	NZ_FEYS01000008.1	15717	...........................	..............	-----	....	----------	15583	15582	---	...........................	-	......	-	......	K.IA..V.........	15418	15417	.A	-	.	-	AEVHTF...QY..	---------	.N..ADK...	---	..V.E..N...H	-	.A	-----	15298	15297	.S	-	AS.L	..........F.............D.	---	...	---	LD.........S......	15139	15138	.	R.	--	L	------
Neisseria meningitidis	strain	2842STDY5881351	NZ_FEYT01000002.1	100171	...........................	..............	-----	....	----------	100305	100306	---	...........................	-	......	-	......	................	100470	100471	..	-	.	-	..-..........	---------	..........	---	............	-	..	-----	100587	100588	..	-	....	..........................	---	...	---	..................	100746	100747	.	..	--	.	------
Neisseria meningitidis	strain	2842STDY5881353	NZ_FEYV01000001.1	48541	...........................	..............	-----	....	----------	48407	48406	---	...........................	-	......	-	......	................	48242	48241	..	-	.	-	..-..........	---------	..........	---	............	-	..	-----	48125	48124	..	-	....	..........................	---	...	---	..................	47966	47965	.	..	--	.	------
Neisseria meningitidis	strain	2842STDY5881354	NZ_FEYW01000012.1	42261	...........................	..............	-----	....	----------	42395	42396	---	...........................	-	......	-	......	................	42560	42561	..	-	.	-	..-..........	---------	..........	---	............	-	..	-----	42677	42678	..	-	....	..........................	---	...	---	..................	42836	42837	.	..	--	.	------
Neisseria meningitidis	strain	2842STDY5881355	NZ_FEYY01000013.1	50177	...........................	..............	-----	....	----------	50043	50042	---	...........................	-	......	-	......	................	49878	49877	..	-	.	-	..-..........	---------	..........	---	............	-	..	-----	49761	49760	..	-	....	..........................	---	...	---	..................	49602	49601	.	..	--	.	------
Neisseria meningitidis	strain	2842STDY5881356	NZ_FEYX01000012.1	17373	...........................	..............	-----	....	----------	17239	17238	---	...........................	-	......	-	......	................	17074	17073	..	-	.	-	..-..........	---------	..........	---	............	-	..	-----	16957	16956	..	-	....	..........................	---	...	---	..................	16798	16797	.	..	--	.	------
Neisseria meningitidis	strain	2842STDY5881357	NZ_FEZB01000003.1	17386	...........................	..............	-----	....	----------	17252	17251	---	...........................	-	......	-	......	................	17087	17086	..	-	.	-	..-..........	---------	..........	---	............	-	..	-----	16970	16969	..	-	....	..........................	---	...	---	..................	16811	16810	.	..	--	.	------
Neisseria meningitidis	strain	2842STDY5881358	NZ_FEYZ01000001.1	224294	...........................	..............	-----	....	----------	224428	224429	---	...........................	-	......	-	......	................	224593	224594	..	-	.	-	..-..........	---------	..........	---	............	-	..	-----	224710	224711	..	-	....	..........................	---	...	---	..................	224869	224870	.	..	--	.	------
Neisseria meningitidis	strain	2842STDY5881359	NZ_FEZA01000009.1	48724	...........................	..............	-----	....	----------	48590	48589	---	...........................	-	......	-	......	K.IA..V.........	48425	48424	.A	-	.	-	AEVHTF...QY..	---------	.N..ADK...	---	..V.E..N...H	-	.A	-----	48305	48304	.G	-	AS.L	..........F.............D.	---	...	---	LD.........S......	48146	48145	.	R.	--	L	------
Neisseria meningitidis	strain	2842STDY5881360	NZ_FEZC01000014.1	46863	...............L...........	..............	-----	....	----------	46729	46728	---	...........................	-	......	-	......	................	46564	46563	..	-	.	-	..-..........	---------	..........	---	............	-	..	-----	46447	46446	..	-	....	..........................	---	...	---	..................	46288	46287	.	..	--	.	------
Neisseria meningitidis	strain	2842STDY5881361	NZ_FEZD01000006.1	48577	...........................	..............	-----	....	----------	48443	48442	---	...........................	-	......	-	......	................	48278	48277	..	-	.	-	..-..........	---------	..........	---	............	-	..	-----	48161	48160	..	-	....	..........................	---	...	---	..................	48002	48001	.	..	--	.	------
Neisseria meningitidis	strain	2842STDY5881362	NZ_FEZE01000011.1	44922	...........................	..............	-----	....	----------	44788	44787	---	...........................	-	......	-	......	K.IA..V.........	44623	44622	.A	-	.	-	AEVHTF...QY..	---------	.N..ADK...	---	..V.E..N...H	-	.A	-----	44503	44502	.G	-	AS.L	..........F.............D.	---	...	---	LD.........S......	44344	44343	.	R.	--	L	------
Neisseria meningitidis	strain	2842STDY5881363	NZ_FEZG01000011.1	17088	...........................	..............	-----	....	----------	17222	17223	---	...........................	-	......	-	......	K.IA..V.........	17387	17388	.A	-	.	-	AEVHTF...QY..	---------	.N..ADK...	---	..V.E..N...H	-	.A	-----	17507	17508	.G	-	AS.L	..........F.............D.	---	...	---	LD.........S......	17666	17667	.	R.	--	L	------
Neisseria meningitidis	strain	2842STDY5881364	NZ_FEZF01000009.1	16227	...........................	..............	-----	....	----------	16361	16362	---	...........................	-	......	-	......	K.IA..V.........	16526	16527	.A	-	.	-	AEVHTF...QY..	---------	.N..ADK...	---	..V.E..N...H	-	.A	-----	16646	16647	.S	-	AS.L	..........F.............D.	---	...	---	LD.........S......	16805	16806	.	R.	--	L	------
Neisseria meningitidis	strain	2842STDY5881366	NZ_FEZH01000010.1	44946	...........................	..............	-----	....	----------	44812	44811	---	...........................	-	......	-	......	K.IA..V.........	44647	44646	.A	-	.	-	AEVHTF...QY..	---------	.N..ADK...	---	..V.E..N...H	-	.A	-----	44527	44526	.G	-	AS.L	..........F.............D.	---	...	---	LD.........S......	44368	44367	.	R.	--	L	------
Neisseria meningitidis	strain	2842STDY5881367	NZ_FEZJ01000001.1	48550	...........................	..............	-----	....	----------	48416	48415	---	...........................	-	......	-	......	................	48251	48250	..	-	.	-	..-..........	---------	..........	---	............	-	..	-----	48134	48133	..	-	....	..........................	---	...	---	..................	47975	47974	.	..	--	.	------
Neisseria meningitidis	strain	2842STDY5881368	NZ_FEZI01000009.1	22093	...........................	..............	-----	....	----------	21959	21958	---	...........................	-	......	-	......	................	21794	21793	..	-	.	-	..-..........	---------	..........	---	............	-	..	-----	21677	21676	..	-	....	..........................	---	...	---	..................	21518	21517	.	..	--	.	------
Neisseria meningitidis	strain	2842STDY5881369	NZ_FEZK01000022.1	18103	...........................	..............	-----	....	----------	17969	17968	---	...........................	-	......	-	......	K.IA..V.........	17804	17803	.A	-	.	-	AEVHTF...QY..	---------	.N..ADK...	---	..V.E..N...H	-	.A	-----	17684	17683	.G	-	AS.L	..........F.............D.	---	...	---	LD.........S......	17525	17524	.	R.	--	L	------
Neisseria meningitidis	strain	2842STDY5881370	NZ_FEZL01000001.1	22080	...........................	..............	-----	....	----------	21946	21945	---	...........................	-	......	-	......	................	21781	21780	..	-	.	-	..-..........	---------	..........	---	............	-	..	-----	21664	21663	..	-	....	..........................	---	...	---	..................	21505	21504	.	..	--	.	------
Neisseria meningitidis	strain	2842STDY5881371	NZ_FEZM01000001.1	22074	...........................	..............	-----	....	----------	21940	21939	---	...........................	-	......	-	......	................	21775	21774	..	-	.	-	..-..........	---------	..........	---	............	-	..	-----	21658	21657	..	-	....	..........................	---	...	---	..................	21499	21498	.	..	--	.	------
Neisseria meningitidis	strain	2842STDY5881372	NZ_FEZO01000002.1	16734	...............L...........	..............	-----	....	----------	16600	16599	---	...........................	-	......	-	......	................	16435	16434	..	-	.	-	..-..........	---------	..........	---	............	-	..	-----	16318	16317	..	-	....	..........................	---	...	---	..................	16159	16158	.	..	--	.	------
Neisseria meningitidis	strain	2842STDY5881373	NZ_FEZN01000002.1	136680	...........................	..............	-----	....	----------	136814	136815	---	...........................	-	......	-	......	................	136979	136980	..	-	.	-	..-..........	---------	..........	---	............	-	..	-----	137096	137097	..	-	....	..........................	---	...	---	..................	137255	137256	.	..	--	.	------
Neisseria meningitidis	strain	2842STDY5881374	NZ_FEZP01000012.1	17104	...........................	..............	-----	....	----------	17238	17239	---	...........................	-	......	-	......	K.IA..V.........	17403	17404	.A	-	.	-	AEVHTF...QY..	---------	.N..ADK...	---	..V.E..N...H	-	.A	-----	17523	17524	.G	-	AS.L	..........F.............D.	---	...	---	LD.........S......	17682	17683	.	R.	--	L	------
Neisseria meningitidis	strain	2842STDY5881375	NZ_FEZQ01000013.1	44585	...........................	..............	-----	....	----------	44451	44450	---	...........................	-	......	-	......	................	44286	44285	..	-	.	-	..-..........	---------	..........	---	............	-	..	-----	44169	44168	..	-	....	..........................	---	...	---	..................	44010	44009	.	..	--	.	------
Neisseria meningitidis	strain	2842STDY5881378	NZ_FEZT01000002.1	164184	...........................	..............	-----	....	----------	164318	164319	---	...........................	-	......	-	......	K.IA..V.........	164483	164484	.A	-	.	-	AEVHTF...QY..	---------	.N..ADK...	---	..V.E..N...H	-	.A	-----	164603	164604	.S	-	AS.L	..........F.............D.	---	...	---	LD.........S......	164762	164763	.	R.	--	L	------
Neisseria meningitidis	strain	2842STDY5881379	NZ_FEZU01000001.1	207253	...........................	..............	-----	....	----------	207387	207388	---	...........................	-	......	-	......	................	207552	207553	..	-	.	-	..-..........	---------	..........	---	............	-	..	-----	207669	207670	..	-	....	..........................	---	...	---	..................	207828	207829	.	..	--	.	------
Neisseria meningitidis	strain	2842STDY5881380	NZ_FEZV01000012.1	47947	...........................	..............	-----	....	----------	47813	47812	---	...........................	-	......	-	......	................	47648	47647	..	-	.	-	..-..........	---------	..........	---	............	-	..	-----	47531	47530	..	-	....	..........................	---	...	---	..................	47372	47371	.	..	--	.	------
Neisseria meningitidis	strain	2842STDY5881381	NZ_FEZW01000012.1	43508	...............L...........	..............	-----	....	----------	43642	43643	---	...........................	-	......	-	......	................	43807	43808	..	-	.	-	..-..........	---------	..........	---	............	-	..	-----	43924	43925	..	-	....	..........................	---	...	---	..................	44083	44084	.	..	--	.	------
Neisseria meningitidis	strain	2842STDY5881382	NZ_FEZX01000020.1	16928	...........................	..............	-----	....	----------	16794	16793	---	...........................	-	......	-	......	K.IA..V.........	16629	16628	.A	-	.	-	AEVHTF...QY..	---------	.N..ADK...	---	..V.E..N...H	-	.A	-----	16509	16508	.G	-	AS.L	..........F.............D.	---	...	---	LD.........S......	16350	16349	.	R.	--	L	------
Neisseria meningitidis	strain	2842STDY5881383	NZ_FEZY01000002.1	125180	...........................	..............	-----	....	----------	125046	125045	---	...........................	-	......	-	......	K.IA..V.........	124881	124880	.A	-	.	-	AEVHTF...QY..	---------	.N..ADK...	---	..V.E..N...H	-	.A	-----	124761	124760	.G	-	AS.L	..........F.............D.	---	...	---	LD.........S......	124602	124601	.	R.	--	L	------
Neisseria meningitidis	strain	2842STDY5881384	NZ_FEZZ01000007.1	45433	...........................	..............	-----	....	----------	45299	45298	---	...........................	-	......	-	......	K.IA..V.........	45134	45133	.A	-	.	-	AEVHTF...QY..	---------	.N..ADK...	---	..V.E..N...H	-	.A	-----	45014	45013	.S	-	AS.L	..........F.............D.	---	...	---	LD.........S......	44855	44854	.	R.	--	L	------
Neisseria meningitidis	strain	2842STDY5881385	NZ_FFAA01000001.1	207260	...........................	..............	-----	....	----------	207394	207395	---	...........................	-	......	-	......	................	207559	207560	..	-	.	-	..-..........	---------	..........	---	............	-	..	-----	207676	207677	..	-	....	..........................	---	...	---	..................	207835	207836	.	..	--	.	------
Neisseria meningitidis	strain	2842STDY5881386	NZ_FFAB01000010.1	45218	...........................	..............	-----	....	----------	45084	45083	---	...........................	-	......	-	......	K.IA..V.........	44919	44918	.A	-	.	-	AEVHTF...QY..	---------	.N..ADK...	---	..V.E..N...H	-	.A	-----	44799	44798	.G	-	AS.L	..........F.............D.	---	...	---	LD.........S......	44640	44639	.	R.	--	L	------
Neisseria meningitidis	strain	2842STDY5881387	NZ_FFAD01000008.1	44692	...........................	..............	-----	....	----------	44558	44557	---	...........................	-	......	-	......	K.IA..V.........	44393	44392	.A	-	.	-	AEVHTF...QY..	---------	.N..ADK...	---	..V.E..N...H	-	.A	-----	44273	44272	.G	-	AS.L	..........F.............D.	---	...	---	LD.........S......	44114	44113	.	R.	--	L	------
Neisseria meningitidis	strain	2842STDY5881388	NZ_FFAC01000001.1	22073	...........................	..............	-----	....	----------	21939	21938	---	...........................	-	......	-	......	................	21774	21773	..	-	.	-	..-..........	---------	..........	---	............	-	..	-----	21657	21656	..	-	....	..........................	---	...	---	..................	21498	21497	.	..	--	.	------
Neisseria meningitidis	strain	2842STDY5881389	NZ_FFAE01000015.1	16716	...........................	..............	-----	....	----------	16850	16851	---	...........................	-	......	-	......	K.IA..V.........	17015	17016	.A	-	.	-	AEVHTF...QY..	---------	.N..ADK...	---	..V.E..N...H	-	.A	-----	17135	17136	.G	-	AS.L	..........F.............D.	---	...	---	LD.........S......	17294	17295	.	R.	--	L	------
Neisseria meningitidis	strain	2842STDY5881390	NZ_FFAF01000012.1	17807	...........................	..............	-----	....	----------	17673	17672	---	...........................	-	......	-	......	................	17508	17507	..	-	.	-	..-..........	---------	..........	---	............	-	..	-----	17391	17390	..	-	....	..........................	---	...	---	..................	17232	17231	.	..	--	.	------
Neisseria meningitidis	strain	2842STDY5881391	NZ_FFAG01000003.1	22072	...........................	..............	-----	....	----------	21938	21937	---	...........................	-	......	-	......	................	21773	21772	..	-	.	-	..-..........	---------	..........	---	............	-	..	-----	21656	21655	..	-	....	..........................	---	...	---	..................	21497	21496	.	..	--	.	------
Neisseria meningitidis	strain	2842STDY5881392	NZ_FFAH01000005.1	48517	...........................	..............	-----	....	----------	48383	48382	---	...........................	-	......	-	......	................	48218	48217	..	-	.	-	..-..........	---------	..........	---	............	-	..	-----	48101	48100	..	-	....	..........................	---	...	---	..................	47942	47941	.	..	--	.	------
Neisseria meningitidis	strain	2842STDY5881393	NZ_FFAI01000010.1	17095	...........................	..............	-----	....	----------	17229	17230	---	...........................	-	......	-	......	K.IA..V.........	17394	17395	.A	-	.	-	AEVHTF...QY..	---------	.N..ADK...	---	..V.E..N...H	-	.A	-----	17514	17515	.G	-	AS.L	..........F.............D.	---	...	---	LD.........S......	17673	17674	.	R.	--	L	------
Neisseria meningitidis	strain	2842STDY5881394	NZ_FFAJ01000012.1	44822	...........................	..............	-----	....	----------	44688	44687	---	...........................	-	......	-	......	K.IA..V.........	44523	44522	.A	-	.	-	AEVHTF...QY..	---------	.N..ADK...	---	..V.E..N...H	-	.A	-----	44403	44402	.G	-	AS.L	..........F.............D.	---	...	---	LD.........S......	44244	44243	.	R.	--	L	------
Neisseria meningitidis	strain	2842STDY5881395	NZ_FFAK01000001.1	101577	...............L...........	..............	-----	....	----------	101711	101712	---	...........................	-	......	-	......	................	101876	101877	..	-	.	-	..-..........	---------	..........	---	............	-	..	-----	101993	101994	..	-	....	..........................	---	...	---	..................	102152	102153	.	..	--	.	------
Neisseria meningitidis	strain	2842STDY5881396	NZ_FFAL01000016.1	44807	...........................	..............	-----	....	----------	44673	44672	---	...........................	-	......	-	......	................	44508	44507	..	-	.	-	..-..........	---------	..........	---	............	-	..	-----	44391	44390	..	-	....	..........................	---	...	---	..................	44232	44231	.	..	--	.	------
Neisseria meningitidis	strain	2842STDY5881398	NZ_FFAN01000001.1	250859	...........................	..............	-----	....	----------	250993	250994	---	...........................	-	......	-	......	................	251158	251159	..	-	.	-	..-..........	---------	..........	---	............	-	..	-----	251275	251276	..	-	....	..........................	---	...	---	..................	251434	251435	.	..	--	.	------
Neisseria meningitidis	strain	2842STDY5881399	NZ_FFAO01000002.1	22080	...........................	..............	-----	....	----------	21946	21945	---	...........................	-	......	-	......	................	21781	21780	..	-	.	-	..-..........	---------	..........	---	............	-	..	-----	21664	21663	..	-	....	..........................	---	...	---	..................	21505	21504	.	..	--	.	------
Neisseria meningitidis	strain	2842STDY5881400	NZ_FFAP01000003.1	22080	...........................	..............	-----	....	----------	21946	21945	---	...........................	-	......	-	......	................	21781	21780	..	-	.	-	..-..........	---------	..........	---	............	-	..	-----	21664	21663	..	-	....	..........................	---	...	---	..................	21505	21504	.	..	--	.	------
Neisseria meningitidis	strain	2842STDY5881401	NZ_FFAQ01000011.1	16884	...........................	..............	-----	....	----------	17018	17019	---	...........................	-	......	-	......	................	17183	17184	..	-	.	-	..-..........	---------	..........	---	............	-	..	-----	17300	17301	..	-	....	..........................	---	...	---	..................	17459	17460	.	..	--	.	------
Neisseria meningitidis	strain	2842STDY5881402	NZ_FFAR01000011.1	44935	...........................	..............	-----	....	----------	44801	44800	---	...........................	-	......	-	......	K.IA..V.........	44636	44635	.A	-	.	-	AEVHTF...QY..	---------	.N..ADK...	---	..V.E..N...H	-	.A	-----	44516	44515	.G	-	AS.L	..........F.............D.	---	...	---	LD.........S......	44357	44356	.	R.	--	L	------
Neisseria meningitidis	strain	2842STDY5881403	NZ_FFAS01000003.1	100174	...........................	..............	-----	....	----------	100308	100309	---	...........................	-	......	-	......	................	100473	100474	..	-	.	-	..-..........	---------	..........	---	............	-	..	-----	100590	100591	..	-	....	..........................	---	...	---	..................	100749	100750	.	..	--	.	------
Neisseria meningitidis	strain	2842STDY5881404	NZ_FFAT01000012.1	44949	...........................	..............	-----	....	----------	44815	44814	---	...........................	-	......	-	......	K.IA..V.........	44650	44649	.A	-	.	-	AEVHTF...QY..	---------	.N..ADK...	---	..V.E..N...H	-	.A	-----	44530	44529	.G	-	AS.L	..........F.............D.	---	...	---	LD.........S......	44371	44370	.	R.	--	L	------
Neisseria meningitidis	strain	2842STDY5881405	NZ_FFAU01000011.1	17040	...........................	..............	-----	....	----------	17174	17175	---	...........................	-	......	-	......	K.IA..V.........	17339	17340	.A	-	.	-	AEVHTF...QY..	---------	.N..ADK...	---	..V.E..N...H	-	.A	-----	17459	17460	.G	-	AS.L	..........F.............D.	---	...	---	LD.........S......	17618	17619	.	R.	--	L	------
Neisseria meningitidis	strain	2842STDY5881406	NZ_FFAV01000004.1	48559	...........................	..............	-----	....	----------	48425	48424	---	...........................	-	......	-	......	................	48260	48259	..	-	.	-	..-..........	---------	..........	---	............	-	..	-----	48143	48142	..	-	....	..........................	---	...	---	..................	47984	47983	.	..	--	.	------
Neisseria meningitidis	strain	2842STDY5881407	NZ_FFAW01000001.1	22078	...........................	..............	-----	....	----------	21944	21943	---	...........................	-	......	-	......	................	21779	21778	..	-	.	-	..-..........	---------	..........	---	............	-	..	-----	21662	21661	..	-	....	..........................	---	...	---	..................	21503	21502	.	..	--	.	------
Neisseria meningitidis	strain	2842STDY5881408	NZ_FFAX01000007.1	42653	...........................	..............	-----	....	----------	42787	42788	---	...........................	-	......	-	......	................	42952	42953	..	-	.	-	..-..........	---------	..........	---	............	-	..	-----	43069	43070	..	-	....	..........................	---	...	---	..................	43228	43229	.	..	--	.	------
Neisseria meningitidis	strain	2842STDY5881409	NZ_FFAY01000012.1	16878	...........................	..............	-----	....	----------	17012	17013	---	...........................	-	......	-	......	................	17177	17178	..	-	.	-	..-..........	---------	..........	---	............	-	..	-----	17294	17295	..	-	....	..........................	---	...	---	..................	17453	17454	.	..	--	.	------
Neisseria meningitidis	strain	2842STDY5881410	NZ_FFAZ01000008.1	17073	...........................	..............	-----	....	----------	17207	17208	---	...........................	-	......	-	......	K.IA..V.........	17372	17373	.A	-	.	-	AEVHTF...QY..	---------	.N..ADK...	---	..V.E..N...H	-	.A	-----	17492	17493	.G	-	AS.L	..........F.............D.	---	...	---	LD.........S......	17651	17652	.	R.	--	L	------
Neisseria meningitidis	strain	2842STDY5881411	NZ_FFBA01000001.1	17962	...........................	..............	-----	....	----------	17828	17827	---	...........................	-	......	-	......	................	17663	17662	..	-	.	-	..-..........	---------	..........	---	............	-	..	-----	17546	17545	..	-	....	..........................	---	...	---	..................	17387	17386	.	..	--	.	------
Neisseria meningitidis	strain	2842STDY5881412	NZ_FFBB01000008.1	17097	...........................	..............	-----	....	----------	17231	17232	---	...........................	-	......	-	......	K.IA..V.........	17396	17397	.A	-	.	-	AEVHTF...QY..	---------	.N..ADK...	---	..V.E..N...H	-	.A	-----	17516	17517	.G	-	AS.L	..........F.............D.	---	...	---	LD.........S......	17675	17676	.	R.	--	L	------
Neisseria meningitidis	strain	2842STDY5881413	NZ_FFBC01000001.1	22080	...........................	..............	-----	....	----------	21946	21945	---	...........................	-	......	-	......	................	21781	21780	..	-	.	-	..-..........	---------	..........	---	............	-	..	-----	21664	21663	..	-	....	..........................	---	...	---	..................	21505	21504	.	..	--	.	------
Neisseria meningitidis	strain	2842STDY5881414	NZ_FFBD01000002.1	16358	...........................	..............	-----	....	----------	16224	16223	---	...........................	-	......	-	......	................	16059	16058	..	-	.	-	..-..........	---------	..........	---	............	-	..	-----	15942	15941	..	-	....	..........................	---	...	---	..................	15783	15782	.	..	--	.	------
Neisseria meningitidis	strain	2842STDY5881415	NZ_FFBE01000009.1	42280	...........................	..............	-----	....	----------	42414	42415	---	...........................	-	......	-	......	................	42579	42580	..	-	.	-	..-..........	---------	..........	---	............	-	..	-----	42696	42697	..	-	....	..........................	---	...	---	..................	42855	42856	.	..	--	.	------
Neisseria meningitidis	strain	2842STDY5881416	NZ_FFBF01000001.1	222487	...........................	..............	-----	....	----------	222621	222622	---	...........................	-	......	-	......	................	222786	222787	..	-	.	-	..-..........	---------	..........	---	............	-	..	-----	222903	222904	..	-	....	..........................	---	...	---	..................	223062	223063	.	..	--	.	------
Neisseria meningitidis	strain	2842STDY5881417	NZ_FFBG01000001.1	142347	...........................	..............	-----	....	----------	142481	142482	---	...........................	-	......	-	......	................	142646	142647	..	-	.	-	..-..........	---------	..........	---	............	-	..	-----	142763	142764	..	-	....	..........................	---	...	---	..................	142922	142923	.	..	--	.	------
Neisseria meningitidis	strain	2842STDY5881418	NZ_FFBI01000008.1	42251	...........................	..............	-----	....	----------	42385	42386	---	...........................	-	......	-	......	................	42550	42551	..	-	.	-	..-..........	---------	..........	---	............	-	..	-----	42667	42668	..	-	....	..........................	---	...	---	..................	42826	42827	.	..	--	.	------
Neisseria meningitidis	strain	2842STDY5881420	NZ_FFBJ01000002.1	21896	...........................	..............	-----	....	----------	21762	21761	---	...........................	-	......	-	......	................	21597	21596	..	-	.	-	..-..........	---------	..........	---	............	-	..	-----	21480	21479	..	-	....	..........................	---	...	---	..................	21321	21320	.	..	--	.	------
Neisseria meningitidis	strain	2842STDY5881421	NZ_FFBK01000001.1	214104	...........................	..............	-----	....	----------	214238	214239	---	...........................	-	......	-	......	................	214403	214404	..	-	.	-	..-..........	---------	..........	---	............	-	..	-----	214520	214521	..	-	....	..........................	---	...	---	..................	214679	214680	.	..	--	.	------
Neisseria meningitidis	strain	2842STDY5881422	NZ_FFBL01000002.1	5402	...........................	..............	-----	....	----------	5268	5267	---	...........................	-	......	-	......	................	5103	5102	..	-	.	-	..-..........	---------	..........	---	............	-	..	-----	4986	4985	..	-	....	..........................	---	...	---	..................	4827	4826	.	..	--	.	------
Neisseria meningitidis	strain	2842STDY5881423	NZ_FFBM01000004.1	46898	...........................	..............	-----	....	----------	46764	46763	---	...........................	-	......	-	......	................	46599	46598	..	-	.	-	..-..........	---------	..........	---	............	-	..	-----	46482	46481	..	-	....	..........................	---	...	---	..................	46323	46322	.	..	--	.	------
Neisseria meningitidis	strain	2842STDY5881424	NZ_FFBN01000009.1	16797	...........................	..............	-----	....	----------	16663	16662	---	...........................	-	......	-	......	................	16498	16497	..	-	.	-	..-..........	---------	..........	---	............	-	..	-----	16381	16380	..	-	....	..........................	---	...	---	..................	16222	16221	.	..	--	.	------
Neisseria meningitidis	strain	2842STDY5881425	NZ_FFBO01000001.1	207040	...........................	..............	-----	....	----------	207174	207175	---	...........................	-	......	-	......	................	207339	207340	..	-	.	-	..-..........	---------	..........	---	............	-	..	-----	207456	207457	..	-	....	..........................	---	...	---	..................	207615	207616	.	..	--	.	------
Neisseria meningitidis	strain	2842STDY5881426	NZ_FFBP01000001.1	207377	...........................	..............	-----	....	----------	207511	207512	---	...........................	-	......	-	......	................	207676	207677	..	-	.	-	..-..........	---------	..........	---	............	-	..	-----	207793	207794	..	-	....	..........................	---	...	---	..................	207952	207953	.	..	--	.	------
Neisseria meningitidis	strain	2842STDY5881427	NZ_FFBQ01000001.1	207332	...........................	..............	-----	....	----------	207466	207467	---	...........................	-	......	-	......	................	207631	207632	..	-	.	-	..-..........	---------	..........	---	............	-	..	-----	207748	207749	..	-	....	..........................	---	...	---	..................	207907	207908	.	..	--	.	------
Neisseria meningitidis	strain	2842STDY5881428	NZ_FFBR01000001.1	22080	...........................	..............	-----	....	----------	21946	21945	---	...........................	-	......	-	......	................	21781	21780	..	-	.	-	..-..........	---------	..........	---	............	-	..	-----	21664	21663	..	-	....	..........................	---	...	---	..................	21505	21504	.	..	--	.	------
Neisseria meningitidis	strain	2842STDY5881429	NZ_FFBS01000001.1	222202	...........................	..............	-----	....	----------	222336	222337	---	...........................	-	......	-	......	................	222501	222502	..	-	.	-	..-..........	---------	..........	---	............	-	..	-----	222618	222619	..	-	....	..........................	---	...	---	..................	222777	222778	.	..	--	.	------
Neisseria meningitidis	strain	2842STDY5881430	NZ_FFBT01000005.1	47287	...........................	..............	-----	....	----------	47153	47152	---	...........................	-	......	-	......	................	46988	46987	..	-	.	-	..-..........	---------	..........	---	............	-	..	-----	46871	46870	..	-	....	..........................	---	...	---	..................	46712	46711	.	..	--	.	------
Neisseria meningitidis	strain	2842STDY5881431	NZ_FFBU01000001.1	207315	...........................	..............	-----	....	----------	207449	207450	---	...........................	-	......	-	......	................	207614	207615	..	-	.	-	..-..........	---------	..........	---	............	-	..	-----	207731	207732	..	-	....	..........................	---	...	---	..................	207890	207891	.	..	--	.	------
Neisseria meningitidis	strain	2842STDY5881432	NZ_FFBV01000019.1	18003	...........................	..............	-----	....	----------	18137	18138	---	...........................	-	......	-	......	K.IA..V.........	18302	18303	.A	-	.	-	AEVHTF...QY..	---------	.N..ADK...	---	..V.E..N...H	-	.A	-----	18422	18423	.G	-	AS.L	..........F.............D.	---	...	---	LD.........S......	18581	18582	.	R.	--	L	------
Neisseria meningitidis	strain	2842STDY5881433	NZ_FFBW01000001.1	22095	...........................	..............	-----	....	----------	21961	21960	---	...........................	-	......	-	......	................	21796	21795	..	-	.	-	..-..........	---------	..........	---	............	-	..	-----	21679	21678	..	-	....	..........................	---	...	---	..................	21520	21519	.	..	--	.	------
Neisseria meningitidis	strain	2842STDY5881434	NZ_FFBX01000001.1	213731	...........................	..............	-----	....	----------	213865	213866	---	...........................	-	......	-	......	................	214030	214031	..	-	.	-	..-..........	---------	..........	---	............	-	..	-----	214147	214148	..	-	....	..........................	---	...	---	..................	214306	214307	.	..	--	.	------
Neisseria meningitidis	strain	2842STDY5881435	NZ_FFBY01000001.1	22079	...........................	..............	-----	....	----------	21945	21944	---	...........................	-	......	-	......	................	21780	21779	..	-	.	-	..-..........	---------	..........	---	............	-	..	-----	21663	21662	..	-	....	..........................	---	...	---	..................	21504	21503	.	..	--	.	------
Neisseria meningitidis	strain	2842STDY5881436	NZ_FFBZ01000011.1	17454	...........................	..............	-----	....	----------	17588	17589	---	...........................	-	......	-	......	K.IA..V.........	17753	17754	.A	-	.	-	AEVHTF...QY..	---------	.N..ADK...	---	..V.E..N...H	-	.A	-----	17873	17874	.G	-	AS.L	..........F.............D.	---	...	---	LD.........S......	18032	18033	.	R.	--	L	------
Neisseria meningitidis	strain	2842STDY5881438	NZ_FFCA01000002.1	48413	...........................	..............	-----	....	----------	48279	48278	---	...........................	-	......	-	......	................	48114	48113	..	-	.	-	..-..........	---------	..........	---	............	-	..	-----	47997	47996	..	-	....	..........................	---	...	---	..................	47838	47837	.	..	--	.	------
Neisseria meningitidis	strain	2842STDY5881439	NZ_FFCB01000003.1	48503	...........................	..............	-----	....	----------	48369	48368	---	...........................	-	......	-	......	................	48204	48203	..	-	.	-	..-..........	---------	..........	---	............	-	..	-----	48087	48086	..	-	....	..........................	---	...	---	..................	47928	47927	.	..	--	.	------
Neisseria meningitidis	strain	2842STDY5881440	NZ_FFCC01000005.1	40157	...........................	..............	-----	....	----------	40291	40292	---	...........................	-	......	-	......	K.IA..V.........	40456	40457	.A	-	.	-	AEVHTF...QY..	---------	.N..ADK...	---	..V.E..N...H	-	.A	-----	40576	40577	.S	-	AS.L	..........F.............D.	---	...	---	LD.........S......	40735	40736	.	R.	--	L	------
Neisseria meningitidis	strain	2842STDY5881441	NZ_FFCD01000013.1	45020	...........................	..............	-----	....	----------	44886	44885	---	...........................	-	......	-	......	K.IA..V.........	44721	44720	.A	-	.	-	AEVHTF...QY..	---------	.N..ADK...	---	..V.E..N...H	-	.A	-----	44601	44600	.G	-	AS.L	..........F.............D.	---	...	---	LD.........S......	44442	44441	.	R.	--	L	------
Neisseria meningitidis	strain	2842STDY5881442	NZ_FFCE01000038.1	16693	...............L...........	..............	-----	....	----------	16559	16558	---	...........................	-	......	-	......	................	16394	16393	..	-	.	-	..-..........	---------	..........	---	............	-	..	-----	16277	16276	..	-	....	..........................	---	...	---	..................	16118	16117	.	..	--	.	------
Neisseria meningitidis	strain	2842STDY5881443	NZ_FFCF01000004.1	100238	...........................	..............	-----	....	----------	100372	100373	---	...........................	-	......	-	......	................	100537	100538	..	-	.	-	..-..........	---------	..........	---	............	-	..	-----	100654	100655	..	-	....	..........................	---	...	---	..................	100813	100814	.	..	--	.	------
Neisseria meningitidis	strain	2842STDY5881445	NZ_FFCG01000008.1	16821	...........................	..............	-----	....	----------	16955	16956	---	...........................	-	......	-	......	K.IA..V.........	17120	17121	.A	-	.	-	AEVHTF...QY..	---------	.N..ADK...	---	..V.E..N...H	-	.A	-----	17240	17241	.G	-	AS.L	..........F.............D.	---	...	---	LD.........S......	17399	17400	.	R.	--	L	------
Neisseria meningitidis	strain	2842STDY5881446	NZ_FFCH01000001.1	181676	...............L...........	..............	-----	....	----------	181810	181811	---	...........................	-	......	-	......	................	181975	181976	..	-	.	-	..-..........	---------	..........	---	............	-	..	-----	182092	182093	..	-	....	..........................	---	...	---	..................	182251	182252	.	..	--	.	------
Neisseria meningitidis	strain	2842STDY5881447	NZ_FFCI01000002.1	17515	...........................	..............	-----	....	----------	17381	17380	---	...........................	-	......	-	......	K.IA..V.........	17216	17215	.A	-	.	-	AEVHTF...QY..	---------	.N..ADK...	---	..V.E..N...H	-	.A	-----	17096	17095	.S	-	AS.L	..........F.............D.	---	...	---	LD.........S......	16937	16936	.	R.	--	L	------
Neisseria meningitidis	strain	2842STDY5881448	NZ_FFCJ01000002.1	47928	...........................	..............	-----	....	----------	47794	47793	---	...........................	-	......	-	......	................	47629	47628	..	-	.	-	..-..........	---------	..........	---	............	-	..	-----	47512	47511	..	-	....	..........................	---	...	---	..................	47353	47352	.	..	--	.	------
Neisseria meningitidis	strain	2842STDY5881449	NZ_FFCK01000006.1	53210	...........................	..............	-----	....	----------	53076	53075	---	...........................	-	......	-	......	K.IA..V.........	52911	52910	.A	-	.	-	AEVHTF...QY..	---------	.N..ADK...	---	..V.E..N...H	-	.A	-----	52791	52790	.G	-	AS.L	..........F.............D.	---	...	---	LD.........S......	52632	52631	.	R.	--	L	------
Neisseria meningitidis	strain	2842STDY5881450	NZ_FFCL01000001.1	122801	...........................	..............	-----	....	----------	122935	122936	---	...........................	-	......	-	......	................	123100	123101	..	-	.	-	..-..........	---------	..........	---	............	-	..	-----	123217	123218	..	-	....	..........................	---	...	---	..................	123376	123377	.	..	--	.	------
Neisseria meningitidis	strain	2842STDY5881451	NZ_FFCM01000003.1	71136	...........................	..............	-----	....	----------	71002	71001	---	...........................	-	......	-	......	K.IA..V.........	70837	70836	.A	-	.	-	AEVHTF...QY..	---------	.N..ADK...	---	..V.E..N...H	-	.A	-----	70717	70716	.S	-	AS.L	..........F.............D.	---	...	---	LD.........S......	70558	70557	.	R.	--	L	------
Neisseria meningitidis	strain	2842STDY5881452	NZ_FFCN01000015.1	16269	...........................	..............	-----	....	----------	16403	16404	---	...........................	-	......	-	......	K.IA..V.........	16568	16569	.A	-	.	-	AEVHTF...QY..	---------	.N..ADK...	---	..V.E..N...H	-	.A	-----	16688	16689	.G	-	AS.L	..........F.............D.	---	...	---	LD.........S......	16847	16848	.	R.	--	L	------
Neisseria meningitidis	strain	2842STDY5881453	NZ_FFCO01000004.1	52477	...........................	..............	-----	....	----------	52611	52612	---	...........................	-	......	-	......	................	52776	52777	..	-	.	-	..-..........	---------	..........	---	............	-	..	-----	52893	52894	..	-	....	..........................	---	...	---	..................	53052	53053	.	..	--	.	------
Neisseria meningitidis	strain	2842STDY5881454	NZ_FFCP01000012.1	346	...........................	..............	-----	....	----------	480	481	---	...........................	-	......	-	......	K.IA..V.........	645	646	.A	-	.	-	AEVHTF...QY..	---------	.N..ADK...	---	..V.E..N.K.H	-	.A	-----	765	766	.N	-	AS.L	..........F.............D.	---	...	---	LD.........S......	924	925	.	R.	--	L	------
Neisseria meningitidis	strain	2842STDY5881455	NZ_FFCQ01000002.1	16911	...........................	..............	-----	....	----------	16777	16776	---	...........................	-	......	-	......	................	16612	16611	..	-	.	-	..-..........	---------	..........	---	............	-	..	-----	16495	16494	..	-	....	..........................	---	...	---	..................	16336	16335	.	..	--	.	------
Neisseria meningitidis	strain	2842STDY5881457	NZ_FFCS01000002.1	159813	...........................	..............	-----	....	----------	159947	159948	---	...........................	-	......	-	......	................	160112	160113	..	-	.	-	..-..........	---------	..........	---	............	-	..	-----	160229	160230	..	-	....	..........................	---	...	---	..................	160388	160389	.	..	--	.	------
Neisseria meningitidis	strain	2842STDY5881458	NZ_FFCT01000013.1	18395	...........................	..............	-----	....	----------	18529	18530	---	...........................	-	......	-	......	K.IA..V.........	18694	18695	.A	-	.	-	AEVHTF...QY..	---------	.N..ADK...	---	..V.E..N...H	-	.A	-----	18814	18815	.G	-	AS.L	..........F.............D.	---	...	---	LD.........S......	18973	18974	.	R.	--	L	------
Neisseria meningitidis	strain	2842STDY5881459	NZ_FFCU01000002.1	214061	...........................	..............	-----	....	----------	214195	214196	---	...........................	-	......	-	......	................	214360	214361	..	-	.	-	..-..........	---------	..........	---	............	-	..	-----	214477	214478	..	-	....	..........................	---	...	---	..................	214636	214637	.	..	--	.	------
Neisseria meningitidis	strain	2842STDY5881460	NZ_FFCV01000002.1	16777	...........................	..............	-----	....	----------	16643	16642	---	...........................	-	......	-	......	................	16478	16477	..	-	.	-	..-..........	---------	..........	---	............	-	..	-----	16361	16360	..	-	....	..........................	---	...	---	..................	16202	16201	.	..	--	.	------
Neisseria meningitidis	strain	2842STDY5881461	NZ_FFCW01000037.1	16811	...........................	..............	-----	....	----------	16677	16676	---	...........................	-	......	-	......	K.IA..V.........	16512	16511	.A	-	.	-	AEVHTF...QY..	---------	.N..ADK...	---	..V.E..N.K.H	-	.A	-----	16392	16391	.N	-	AS.L	..........F.............D.	---	...	---	LD.........S......	16233	16232	.	R.	--	L	------
Neisseria meningitidis	strain	2842STDY5881462	NZ_FFCX01000002.1	100184	...........................	..............	-----	....	----------	100318	100319	---	...........................	-	......	-	......	................	100483	100484	..	-	.	-	..-..........	---------	..........	---	............	-	..	-----	100600	100601	..	-	....	..........................	---	...	---	..................	100759	100760	.	..	--	.	------
Neisseria meningitidis	strain	2842STDY5881463	NZ_FFCY01000011.1	44710	...........................	..............	-----	....	----------	44576	44575	---	...........................	-	......	-	......	K.IA..V.........	44411	44410	.A	-	.	-	AEVHTF...QY..	---------	.N..ADK...	---	..V.E..N...H	-	.A	-----	44291	44290	.G	-	AS.L	..........F.............D.	---	...	---	LD.........S......	44132	44131	.	R.	--	L	------
Neisseria meningitidis	strain	2842STDY5881464	NZ_FFCZ01000013.1	44685	...........................	..............	-----	....	----------	44551	44550	---	...........................	-	......	-	......	K.IA..V.........	44386	44385	.A	-	.	-	AEVHTF...QY..	---------	.N..ADK...	---	..V.E..N...H	-	.A	-----	44266	44265	.G	-	AS.L	..........F.............D.	---	...	---	LD.........S......	44107	44106	.	R.	--	L	------
Neisseria meningitidis	strain	2842STDY5881465	NZ_FFDA01000002.1	100862	...........................	..............	-----	....	----------	100996	100997	---	...........................	-	......	-	......	K.IA..V.........	101161	101162	.A	-	.	-	AEVHTF...QY..	---------	.N..ADK...	---	..V.E..N...H	-	.A	-----	101281	101282	.S	-	AS.L	..........F.............D.	---	...	---	LD.........S......	101440	101441	.	R.	--	L	------
Neisseria meningitidis	strain	2842STDY5881466	NZ_FFDB01000014.1	1594	...........................	..............	-----	....	----------	1728	1729	---	...........................	-	......	-	......	K.IA..V.........	1893	1894	.A	-	.	-	AEVHTF...QY..	---------	.N..ADK...	---	..V.E..N.K.H	-	.A	-----	2013	2014	.N	-	AS.L	..........F.............D.	---	...	---	LD.........S......	2172	2173	.	R.	--	L	------
Neisseria meningitidis	strain	2842STDY5881468	NZ_FFDD01000010.1	42146	...........................	..............	-----	....	----------	42280	42281	---	...........................	-	......	-	......	................	42445	42446	..	-	.	-	..-..........	---------	..........	---	............	-	..	-----	42562	42563	..	-	....	..........................	---	...	---	..................	42721	42722	.	..	--	.	------
Neisseria meningitidis	strain	2842STDY5881469	NZ_FFDE01000005.1	17356	...........................	..............	-----	....	----------	17222	17221	---	...........................	-	......	-	......	................	17057	17056	..	-	.	-	..-..........	---------	..........	---	............	-	..	-----	16940	16939	..	-	....	..........................	---	...	---	..................	16781	16780	.	..	--	.	------
Neisseria meningitidis	strain	2842STDY5881470	NZ_FFDF01000004.1	17362	...........................	..............	-----	....	----------	17228	17227	---	...........................	-	......	-	......	................	17063	17062	..	-	.	-	..-..........	---------	..........	---	............	-	..	-----	16946	16945	..	-	....	..........................	---	...	---	..................	16787	16786	.	..	--	.	------
Neisseria meningitidis	strain	2842STDY5881471	NZ_FFDG01000006.1	83470	...........................	..............	-----	....	----------	83336	83335	---	...........................	-	......	-	......	K.IA..V.........	83171	83170	.A	-	.	-	AEVHTF...QY..	---------	.N..ADK...	---	..V.E..N.K.H	-	.A	-----	83051	83050	.N	-	AS.L	..........F.............D.	---	...	---	LD.........S......	82892	82891	.	R.	--	L	------
Neisseria meningitidis	strain	2842STDY5881472	NZ_FFDH01000010.1	17061	...........................	..............	-----	....	----------	17195	17196	---	...........................	-	......	-	......	K.IA..V.........	17360	17361	.A	-	.	-	AEVHTF...QY..	---------	.N..ADK...	---	..V.E..N...H	-	.A	-----	17480	17481	.G	-	AS.L	..........F.............D.	---	...	---	LD.........S......	17639	17640	.	R.	--	L	------
Neisseria meningitidis	strain	2842STDY5881473	NZ_FFDI01000009.1	44835	...........................	..............	-----	....	----------	44701	44700	---	...........................	-	......	-	......	K.IA..V.........	44536	44535	.A	-	.	-	AEVHTF...QY..	---------	.N..ADK...	---	..V.E..N...H	-	.A	-----	44416	44415	.G	-	AS.L	..........F.............D.	---	...	---	LD.........S......	44257	44256	.	R.	--	L	------
Neisseria meningitidis	strain	2842STDY5881474	NZ_FFDJ01000007.1	17054	...........................	..............	-----	....	----------	17188	17189	---	...........................	-	......	-	......	K.IA..V.........	17353	17354	.A	-	.	-	AEVHTF...QY..	---------	.N..ADK...	---	..V.E..N...H	-	.A	-----	17473	17474	.G	-	AS.L	..........F.............D.	---	...	---	LD.........S......	17632	17633	.	R.	--	L	------
Neisseria meningitidis	strain	2842STDY5881475	NZ_FFDM01000002.1	124148	...........................	..............	-----	....	----------	124014	124013	---	...........................	-	......	-	......	K.IA..V.........	123849	123848	.A	-	.	-	AEVHTF...QY..	---------	.N..ADK...	---	..V.E..N...H	-	.A	-----	123729	123728	.G	-	AS.L	..........F.............D.	---	...	---	LD.........S......	123570	123569	.	R.	--	L	------
Neisseria meningitidis	strain	2842STDY5881476	NZ_FFDL01000010.1	42944	...........................	..............	-----	....	----------	43078	43079	---	...........................	-	......	-	......	................	43243	43244	..	-	.	-	..-..........	---------	..........	---	............	-	..	-----	43360	43361	..	-	....	..........................	---	...	---	..................	43519	43520	.	..	--	.	------
Neisseria meningitidis	strain	2842STDY5881477	NZ_FFDK01000009.1	17162	...........................	..............	-----	....	----------	17296	17297	---	...........................	-	......	-	......	................	17461	17462	..	-	.	-	..-..........	---------	..........	---	............	-	..	-----	17578	17579	..	-	....	..........................	---	...	---	..................	17737	17738	.	..	--	.	------
Neisseria meningitidis	strain	2842STDY5881478	NZ_FFDN01000002.1	100206	...........................	..............	-----	....	----------	100340	100341	---	...........................	-	......	-	......	................	100505	100506	..	-	.	-	..-..........	---------	..........	---	............	-	..	-----	100622	100623	..	-	....	..........................	---	...	---	..................	100781	100782	.	..	--	.	------
Neisseria meningitidis	strain	2842STDY5881479	NZ_FFDO01000017.1	829	...............L...........	..............	-----	....	----------	963	964	---	...........................	-	......	-	......	................	1128	1129	..	-	.	-	..-..........	---------	..........	---	............	-	..	-----	1245	1246	..	-	....	..........................	---	...	---	..................	1404	1405	.	..	--	.	------
Neisseria meningitidis	strain	2842STDY5881480	NZ_FFDP01000014.1	42325	...........................	..............	-----	....	----------	42459	42460	---	...........................	-	......	-	......	................	42624	42625	..	-	.	-	..-..........	---------	..........	---	............	-	..	-----	42741	42742	..	-	....	..........................	---	...	---	..................	42900	42901	.	..	--	.	------
Neisseria meningitidis	strain	2842STDY5881481	NZ_FFDQ01000004.1	86352	...........................	..............	-----	....	----------	86218	86217	---	...........................	-	......	-	......	................	86053	86052	..	-	.	-	..-..........	---------	..........	---	............	-	..	-----	85936	85935	..	-	....	..........................	---	...	---	..................	85777	85776	.	..	--	.	------
Neisseria meningitidis	strain	2842STDY5881483	NZ_FFDS01000001.1	79230	...........................	..............	-----	....	----------	79096	79095	---	...........................	-	......	-	......	................	78931	78930	..	-	.	-	..-..........	---------	..........	---	............	-	..	-----	78814	78813	..	-	....	..........................	---	...	---	..................	78655	78654	.	..	--	.	------
Neisseria meningitidis	strain	2842STDY5881484	NZ_FFDT01000012.1	16657	...........................	..............	-----	....	----------	16523	16522	---	...........................	-	......	-	......	................	16358	16357	..	-	.	-	..-..........	---------	..........	---	............	-	..	-----	16241	16240	..	-	....	..........................	---	...	---	..................	16082	16081	.	..	--	.	------
Neisseria meningitidis	strain	2842STDY5881485	NZ_FFDU01000004.1	51351	...........................	..............	-----	....	----------	51217	51216	---	...........................	-	......	-	......	K.IA..V.........	51052	51051	.A	-	.	-	AEVHTF...QY..	---------	.N..ADK...	---	..V.E..N...H	-	.A	-----	50932	50931	.S	-	AS.L	..........F.............D.	---	...	---	LD.........S......	50773	50772	.	R.	--	L	------
Neisseria meningitidis	strain	2842STDY5881486	NZ_FFDV01000009.1	15985	...........................	..............	-----	....	----------	15851	15850	---	...........................	-	......	-	......	................	15686	15685	..	-	.	-	..-..........	---------	..........	---	............	-	..	-----	15569	15568	..	-	....	..........................	---	...	---	..................	15410	15409	.	..	--	.	------
Neisseria meningitidis	strain	2842STDY5881487	NZ_FFDW01000016.1	45034	...........................	..............	-----	....	----------	44900	44899	---	...........................	-	......	-	......	K.IA..V.........	44735	44734	.A	-	.	-	AEVHTF...QY..	---------	.N..ADK...	---	..V.E..N...H	-	.A	-----	44615	44614	.G	-	AS.L	..........F.............D.	---	...	---	LD.........S......	44456	44455	.	R.	--	L	------
Neisseria meningitidis	strain	2842STDY5881492	NZ_FEWK01000010.1	16260	...........................	..............	-----	....	----------	16394	16395	---	...........................	-	......	-	......	K.IA..V.........	16559	16560	.A	-	.	-	AEVHTF...QY..	---------	.N..ADK...	---	..V.E..N...H	-	.A	-----	16679	16680	.G	-	AS.L	..........F.............D.	---	...	---	LD.........S......	16838	16839	.	R.	--	L	------
Neisseria meningitidis	strain	2842STDY5881493	NZ_FFDX01000015.1	45016	...........................	..............	-----	....	----------	44882	44881	---	...........................	-	......	-	......	K.IA..V.........	44717	44716	.A	-	.	-	AEVHTF...QY..	---------	.N..ADK...	---	..V.E..N...H	-	.A	-----	44597	44596	.G	-	AS.L	..........F.............D.	---	...	---	LD.........S......	44438	44437	.	R.	--	L	------
Neisseria meningitidis	strain	2842STDY5881495	NZ_FEWL01000014.1	16924	...........................	..............	-----	....	----------	17058	17059	---	...........................	-	......	-	......	K.IA..V.........	17223	17224	.A	-	.	-	AEVHTF...QY..	---------	.N..ADK...	---	..V.E..N...H	-	.A	-----	17343	17344	.G	-	AS.L	..........F.............D.	---	...	---	LD.........S......	17502	17503	.	R.	--	L	------
Neisseria meningitidis	strain	2842STDY5881496	NZ_FFDY01000011.1	44821	...........................	..............	-----	....	----------	44687	44686	---	...........................	-	......	-	......	K.IA..V.........	44522	44521	.A	-	.	-	AEVHTF...QY..	---------	.N..ADK...	---	..V.E..N...H	-	.A	-----	44402	44401	.G	-	AS.L	..........F.............D.	---	...	---	LD.........S......	44243	44242	.	R.	--	L	------
Neisseria meningitidis	strain	2842STDY5881497	NZ_FEWM01000001.1	214174	...........................	..............	-----	....	----------	214308	214309	---	...........................	-	......	-	......	K.IA..V.........	214473	214474	.A	-	.	-	AEVHTF...QY..	---------	.N..ADK...	---	..V.E..N...H	-	.A	-----	214593	214594	.S	-	AS.L	..........F.............D.	---	...	---	LD.........S......	214752	214753	.	R.	--	L	------
Neisseria meningitidis	strain	2842STDY5881498	NZ_FFEA01000001.1	214036	...........................	..............	-----	....	----------	214170	214171	---	...........................	-	......	-	......	K.IA..V.........	214335	214336	.A	-	.	-	AEVHTF...QY..	---------	.N..ADK...	---	..V.E..N...H	-	.A	-----	214455	214456	.S	-	AS.L	..........F.............D.	---	...	---	LD.........S......	214614	214615	.	R.	--	L	------
Neisseria meningitidis	strain	2842STDY5881505	NZ_FEWN01000004.1	42157	...........................	..............	-----	....	----------	42291	42292	---	...........................	-	......	-	......	................	42456	42457	..	-	.	-	..-..........	---------	..........	---	............	-	..	-----	42573	42574	..	-	....	..........................	---	...	---	..................	42732	42733	.	..	--	.	------
Neisseria meningitidis	strain	2842STDY5881506	NZ_FFDZ01000013.1	48343	...........................	..............	-----	....	----------	48209	48208	---	...........................	-	......	-	......	................	48044	48043	..	-	.	-	..-..........	---------	..........	---	............	-	..	-----	47927	47926	..	-	....	..........................	---	...	---	..................	47768	47767	.	..	--	.	------
Neisseria meningitidis	strain	2842STDY5881508	NZ_FEWO01000002.1	159489	...........................	..............	-----	....	----------	159623	159624	---	...........................	-	......	-	......	................	159788	159789	..	-	.	-	..-..........	---------	..........	---	............	-	..	-----	159905	159906	..	-	....	..........................	---	...	---	..................	160064	160065	.	..	--	.	------
Neisseria meningitidis	strain	2842STDY5881509	NZ_FFEB01000001.1	159454	...........................	..............	-----	....	----------	159588	159589	---	...........................	-	......	-	......	................	159753	159754	..	-	.	-	..-..........	---------	..........	---	............	-	..	-----	159870	159871	..	-	....	..........................	---	...	---	..................	160029	160030	.	..	--	.	------
Neisseria meningitidis	strain	2842STDY5881513	NZ_FEWP01000005.1	48590	...........................	..............	-----	....	----------	48456	48455	---	...........................	-	......	-	......	................	48291	48290	..	-	.	-	..-..........	---------	..........	---	............	-	..	-----	48174	48173	..	-	....	..........................	---	...	---	..................	48015	48014	.	..	--	.	------
Neisseria meningitidis	strain	2842STDY5881514	NZ_FFEC01000005.1	48543	...........................	..............	-----	....	----------	48409	48408	---	...........................	-	......	-	......	................	48244	48243	..	-	.	-	..-..........	---------	..........	---	............	-	..	-----	48127	48126	..	-	....	..........................	---	...	---	..................	47968	47967	.	..	--	.	------
Neisseria meningitidis	strain	2842STDY5881518	NZ_FEWQ01000003.1	42741	...........................	..............	-----	....	----------	42875	42876	---	...........................	-	......	-	......	K.IA..V.........	43040	43041	.A	-	.	-	AEVHTF...QY..	---------	.N..ADK...	---	..V.E..N...H	-	.A	-----	43160	43161	.S	-	AS.L	..........F.............D.	---	...	---	LD.........S......	43319	43320	.	R.	--	L	------
Neisseria meningitidis	strain	2842STDY5881519	NZ_FFED01000002.1	42482	...........................	..............	-----	....	----------	42616	42617	---	...........................	-	......	-	......	K.IA..V.........	42781	42782	.A	-	.	-	AEVHTF...QY..	---------	.N..ADK...	---	..V.E..N...H	-	.A	-----	42901	42902	.S	-	AS.L	..........F.............D.	---	...	---	LD.........S......	43060	43061	.	R.	--	L	------
Neisseria meningitidis	strain	2842STDY5881525	NZ_FEWS01000021.1	17077	...........................	..............	-----	....	----------	17211	17212	---	...........................	-	......	-	......	K.IA..V.........	17376	17377	.A	-	.	-	AEVHTF...QY..	---------	.N..ADK...	---	..V.E..N...H	-	.A	-----	17496	17497	.G	-	AS.L	..........F.............D.	---	...	---	LD.........S......	17655	17656	.	R.	--	L	------
Neisseria meningitidis	strain	2842STDY5881526	NZ_FFEE01000010.1	44929	...........................	..............	-----	....	----------	44795	44794	---	...........................	-	......	-	......	K.IA..V.........	44630	44629	.A	-	.	-	AEVHTF...QY..	---------	.N..ADK...	---	..V.E..N...H	-	.A	-----	44510	44509	.G	-	AS.L	..........F.............D.	---	...	---	LD.........S......	44351	44350	.	R.	--	L	------
Neisseria meningitidis	strain	2842STDY5881530	NZ_FEWR01000001.1	48004	...........................	..............	-----	....	----------	47870	47869	---	...........................	-	......	-	......	................	47705	47704	..	-	.	-	..-..........	---------	..........	---	............	-	..	-----	47588	47587	..	-	....	..........................	---	...	---	..................	47429	47428	.	..	--	.	------
Neisseria meningitidis	strain	2842STDY5881531	NZ_FFEF01000001.1	48006	...........................	..............	-----	....	----------	47872	47871	---	...........................	-	......	-	......	................	47707	47706	..	-	.	-	..-..........	---------	..........	---	............	-	..	-----	47590	47589	..	-	....	..........................	---	...	---	..................	47431	47430	.	..	--	.	------
Neisseria meningitidis	strain	2842STDY5881550	NZ_FEPN01000007.1	48680	...........................	..............	-----	....	----------	48546	48545	---	...........................	-	......	-	......	................	48381	48380	..	-	.	-	..-..........	---------	..........	---	............	-	..	-----	48264	48263	..	-	....	..........................	---	...	---	..................	48105	48104	.	..	--	.	------
Neisseria meningitidis	strain	2842STDY5881551	NZ_FEXB01000006.1	48511	...........................	..............	-----	....	----------	48377	48376	---	...........................	-	......	-	......	................	48212	48211	..	-	.	-	..-..........	---------	..........	---	............	-	..	-----	48095	48094	..	-	....	..........................	---	...	---	..................	47936	47935	.	..	--	.	------
Neisseria meningitidis	strain	2842STDY5881557	NZ_FEPO01000014.1	44942	...........................	..............	-----	....	----------	44808	44807	---	...........................	-	......	-	......	K.IA..V.........	44643	44642	.A	-	.	-	AEVHTF...QY..	---------	.N..ADK...	---	..V.E..N...H	-	.A	-----	44523	44522	.G	-	AS.L	..........F.............D.	---	...	---	LD.........S......	44364	44363	.	R.	--	L	------
Neisseria meningitidis	strain	2842STDY5881558	NZ_FEXC01000006.1	77390	...........................	..............	-----	....	----------	77256	77255	---	...........................	-	......	-	......	K.IA..V.........	77091	77090	.A	-	.	-	AEVHTF...QY..	---------	.N..ADK...	---	..V.E..N...H	-	.A	-----	76971	76970	.G	-	AS.L	..........F.............D.	---	...	---	LD.........S......	76812	76811	.	R.	--	L	------
Neisseria meningitidis	strain	2842STDY5881562	NZ_FEPP01000015.1	642	...........................	..............	-----	....	----------	776	777	---	...........................	-	......	-	......	K.IA..V.........	941	942	.A	-	.	-	AEVHTF...QY..	---------	.N..ADK...	---	..V.E..N...H	-	.A	-----	1061	1062	.G	-	AS.L	..........F.............D.	---	...	---	LD.........S......	1220	1221	.	R.	--	L	------
Neisseria meningitidis	strain	2842STDY5881563	NZ_FEXD01000017.1	647	...........................	..............	-----	....	----------	781	782	---	...........................	-	......	-	......	K.IA..V.........	946	947	.A	-	.	-	AEVHTF...QY..	---------	.N..ADK...	---	..V.E..N...H	-	.A	-----	1066	1067	.G	-	AS.L	..........F.............D.	---	...	---	LD.........S......	1225	1226	.	R.	--	L	------
Neisseria meningitidis	strain	2842STDY5881571	NZ_FEPQ01000009.1	17062	...........................	..............	-----	....	----------	17196	17197	---	...........................	-	......	-	......	K.IA..V.........	17361	17362	.A	-	.	-	AEVHTF...QY..	---------	.N..ADK...	---	..V.E..N...H	-	.A	-----	17481	17482	.G	-	AS.L	..........F.............D.	---	...	---	LD.........S......	17640	17641	.	R.	--	L	------
Neisseria meningitidis	strain	2842STDY5881572	NZ_FEXE01000010.1	17135	...........................	..............	-----	....	----------	17269	17270	---	...........................	-	......	-	......	K.IA..V.........	17434	17435	.A	-	.	-	AEVHTF...QY..	---------	.N..ADK...	---	..V.E..N...H	-	.A	-----	17554	17555	.G	-	AS.L	..........F.............D.	---	...	---	LD.........S......	17713	17714	.	R.	--	L	------
Neisseria meningitidis	strain	2842STDY5881574	NZ_FEPR01000003.1	48511	...........................	..............	-----	....	----------	48377	48376	---	...........................	-	......	-	......	................	48212	48211	..	-	.	-	..-..........	---------	..........	---	............	-	..	-----	48095	48094	..	-	....	..........................	---	...	---	..................	47936	47935	.	..	--	.	------
Neisseria meningitidis	strain	2842STDY5881575	NZ_FEXG01000005.1	42725	...........................	..............	-----	....	----------	42859	42860	---	...........................	-	......	-	......	................	43024	43025	..	-	.	-	..-..........	---------	..........	---	............	-	..	-----	43141	43142	..	-	....	..........................	---	...	---	..................	43300	43301	.	..	--	.	------
Neisseria meningitidis	strain	2842STDY5881581	NZ_FEPS01000001.1	99987	...........................	..............	-----	....	----------	100121	100122	---	...........................	-	......	-	......	K.IA..V.........	100286	100287	.A	-	.	-	AEVHTF...QY..	---------	.N..ADK...	---	..V.E..N...H	-	.A	-----	100406	100407	.S	-	AS.L	..........F.............D.	---	...	---	LD.........S......	100565	100566	.	R.	--	L	------
Neisseria meningitidis	strain	2842STDY5881582	NZ_FEXF01000001.1	46258	...........................	..............	-----	....	----------	46124	46123	---	...........................	-	......	-	......	K.IA..V.........	45959	45958	.A	-	.	-	AEVHTF...QY..	---------	.N..ADK...	---	..V.E..N...H	-	.A	-----	45839	45838	.S	-	AS.L	..........F.............D.	---	...	---	LD.........S......	45680	45679	.	R.	--	L	------
Neisseria meningitidis	strain	2842STDY5881584	NZ_FEPT01000009.1	17066	...........................	..............	-----	....	----------	17200	17201	---	...........................	-	......	-	......	K.IA..V.........	17365	17366	.A	-	.	-	AEVHTF...QY..	---------	.N..ADK...	---	..V.E..N...H	-	.A	-----	17485	17486	.G	-	AS.L	..........F.............D.	---	...	---	LD.........S......	17644	17645	.	R.	--	L	------
Neisseria meningitidis	strain	2842STDY5881585	NZ_FEXH01000011.1	44929	...........................	..............	-----	....	----------	44795	44794	---	...........................	-	......	-	......	K.IA..V.........	44630	44629	.A	-	.	-	AEVHTF...QY..	---------	.N..ADK...	---	..V.E..N...H	-	.A	-----	44510	44509	.G	-	AS.L	..........F.............D.	---	...	---	LD.........S......	44351	44350	.	R.	--	L	------
Neisseria meningitidis	strain	2842STDY5881587	NZ_FEPU01000027.1	16628	...........................	..............	-----	....	----------	16762	16763	---	...........................	-	......	-	......	K.IA..V.........	16927	16928	.A	-	.	-	AEVHTF...QY..	---------	.N..ADK...	---	..V.E..N...H	-	.A	-----	17047	17048	.G	-	AS.L	..........F.............D.	---	...	---	LD.........S......	17206	17207	.	R.	--	L	------
Neisseria meningitidis	strain	2842STDY5881588	NZ_FEXI01000019.1	45379	...........................	..............	-----	....	----------	45245	45244	---	...........................	-	......	-	......	K.IA..V.........	45080	45079	.A	-	.	-	AEVHTF...QY..	---------	.N..ADK...	---	..V.E..N...H	-	.A	-----	44960	44959	.G	-	AS.L	..........F.............D.	---	...	---	LD.........S......	44801	44800	.	R.	--	L	------
Neisseria meningitidis	strain	2842STDY5881590	NZ_FEPV01000003.1	16745	...........................	..............	-----	....	----------	16611	16610	---	...........................	-	......	-	......	................	16446	16445	..	-	.	-	..-..........	---------	..........	---	............	-	..	-----	16329	16328	..	-	....	..........................	---	...	---	..................	16170	16169	.	..	--	.	------
Neisseria meningitidis	strain	2842STDY5881591	NZ_FEXJ01000013.1	16745	...........................	..............	-----	....	----------	16611	16610	---	...........................	-	......	-	......	................	16446	16445	..	-	.	-	..-..........	---------	..........	---	............	-	..	-----	16329	16328	..	-	....	..........................	---	...	---	..................	16170	16169	.	..	--	.	------
Neisseria meningitidis	strain	2842STDY5881597	NZ_FEPW01000002.1	16839	...........................	..............	-----	....	----------	16705	16704	---	...........................	-	......	-	......	................	16540	16539	..	-	.	-	..-..........	---------	..........	---	............	-	..	-----	16423	16422	..	-	....	..........................	---	...	---	..................	16264	16263	.	..	--	.	------
Neisseria meningitidis	strain	2842STDY5881598	NZ_FEXK01000013.1	17373	...........................	..............	-----	....	----------	17239	17238	---	...........................	-	......	-	......	................	17074	17073	..	-	.	-	..-..........	---------	..........	---	............	-	..	-----	16957	16956	..	-	....	..........................	---	...	---	..................	16798	16797	.	..	--	.	------
Neisseria meningitidis	strain	2842STDY5881600	NZ_FEPX01000009.1	50201	...........................	..............	-----	....	----------	50067	50066	---	...........................	-	......	-	......	K.IA..V.........	49902	49901	.A	-	.	-	AEVHTF...QY..	---------	.N..ADK...	---	..V.E..N...H	-	.A	-----	49782	49781	.G	-	AS.L	..........F.............D.	---	...	---	LD.........S......	49623	49622	.	R.	--	L	------
Neisseria meningitidis	strain	2842STDY5881601	NZ_FEXL01000009.1	45390	...........................	..............	-----	....	----------	45256	45255	---	...........................	-	......	-	......	K.IA..V.........	45091	45090	.A	-	.	-	AEVHTF...QY..	---------	.N..ADK...	---	..V.E..N...H	-	.A	-----	44971	44970	.G	-	AS.L	..........F.............D.	---	...	---	LD.........S......	44812	44811	.	R.	--	L	------
Neisseria meningitidis	strain	2842STDY5881609	NZ_FEPY01000001.1	22078	...........................	..............	-----	....	----------	21944	21943	---	...........................	-	......	-	......	................	21779	21778	..	-	.	-	..-..........	---------	..........	---	............	-	..	-----	21662	21661	..	-	....	..........................	---	...	---	..................	21503	21502	.	..	--	.	------
Neisseria meningitidis	strain	2842STDY5881610	NZ_FEXM01000001.1	22100	...........................	..............	-----	....	----------	21966	21965	---	...........................	-	......	-	......	................	21801	21800	..	-	.	-	..-..........	---------	..........	---	............	-	..	-----	21684	21683	..	-	....	..........................	---	...	---	..................	21525	21524	.	..	--	.	------
Neisseria meningitidis	strain	2842STDY5881620	NZ_FEPZ01000010.1	17096	...........................	..............	-----	....	----------	17230	17231	---	...........................	-	......	-	......	................	17395	17396	..	-	.	-	..-..........	---------	..........	---	............	-	..	-----	17512	17513	..	-	....	..........................	---	...	---	..................	17671	17672	.	..	--	.	------
Neisseria meningitidis	strain	2842STDY5881621	NZ_FEXO01000011.1	17204	...........................	..............	-----	....	----------	17338	17339	---	...........................	-	......	-	......	................	17503	17504	..	-	.	-	..-..........	---------	..........	---	............	-	..	-----	17620	17621	..	-	....	..........................	---	...	---	..................	17779	17780	.	..	--	.	------
Neisseria meningitidis	strain	2842STDY5881625	NZ_FEQA01000019.1	17274	...........................	..............	-----	....	----------	17140	17139	---	...........................	-	......	-	......	K.IA..V.........	16975	16974	.A	-	.	-	AEVHTF...QY..	---------	.N..ADK...	---	..V.E..N...H	-	.A	-----	16855	16854	.G	-	AS.L	..........F.............D.	---	...	---	LD.........S......	16696	16695	.	R.	--	L	------
Neisseria meningitidis	strain	2842STDY5881626	NZ_FEXN01000010.1	17049	...........................	..............	-----	....	----------	17183	17184	---	...........................	-	......	-	......	K.IA..V.........	17348	17349	.A	-	.	-	AEVHTF...QY..	---------	.N..ADK...	---	..V.E..N...H	-	.A	-----	17468	17469	.G	-	AS.L	..........F.............D.	---	...	---	LD.........S......	17627	17628	.	R.	--	L	------
Neisseria meningitidis	strain	2842STDY5881628	NZ_FEQB01000002.1	161553	...........................	..............	-----	....	----------	161687	161688	---	...........................	-	......	-	......	................	161852	161853	..	-	.	-	..-..........	---------	..........	---	............	-	..	-----	161969	161970	..	-	....	..........................	---	...	---	..................	162128	162129	.	..	--	.	------
Neisseria meningitidis	strain	2842STDY5881630	NZ_FEXP01000002.1	161599	...........................	..............	-----	....	----------	161733	161734	---	...........................	-	......	-	......	................	161898	161899	..	-	.	-	..-..........	---------	..........	---	............	-	..	-----	162015	162016	..	-	....	..........................	---	...	---	..................	162174	162175	.	..	--	.	------
Neisseria meningitidis	strain	2842STDY5881632	NZ_FEQC01000002.1	46899	...........................	..............	-----	....	----------	46765	46764	---	...........................	-	......	-	......	................	46600	46599	..	-	.	-	..-..........	---------	..........	---	............	-	..	-----	46483	46482	..	-	....	..........................	---	...	---	..................	46324	46323	.	..	--	.	------
Neisseria meningitidis	strain	2842STDY5881633	NZ_FEXQ01000004.1	16745	...........................	..............	-----	....	----------	16611	16610	---	...........................	-	......	-	......	................	16446	16445	..	-	.	-	..-..........	---------	..........	---	............	-	..	-----	16329	16328	..	-	....	..........................	---	...	---	..................	16170	16169	.	..	--	.	------
Neisseria meningitidis	strain	2842STDY5881637	NZ_FEQD01000001.1	207370	...........................	..............	-----	....	----------	207504	207505	---	...........................	-	......	-	......	................	207669	207670	..	-	.	-	..-..........	---------	..........	---	............	-	..	-----	207786	207787	..	-	....	..........................	---	...	---	..................	207945	207946	.	..	--	.	------
Neisseria meningitidis	strain	2842STDY5881638	NZ_FEXS01000001.1	22086	...........................	..............	-----	....	----------	21952	21951	---	...........................	-	......	-	......	................	21787	21786	..	-	.	-	..-..........	---------	..........	---	............	-	..	-----	21670	21669	..	-	....	..........................	---	...	---	..................	21511	21510	.	..	--	.	------
Neisseria meningitidis	strain	2842STDY5881644	NZ_FEQE01000014.1	44947	...........................	..............	-----	....	----------	44813	44812	---	...........................	-	......	-	......	K.IA..V.........	44648	44647	.A	-	.	-	AEVHTF...QY..	---------	.N..ADK...	---	..V.E..N...H	-	.A	-----	44528	44527	.G	-	AS.L	..........F.............D.	---	...	---	LD.........S......	44369	44368	.	R.	--	L	------
Neisseria meningitidis	strain	2842STDY5881645	NZ_FEXT01000008.1	17068	...........................	..............	-----	....	----------	17202	17203	---	...........................	-	......	-	......	K.IA..V.........	17367	17368	.A	-	.	-	AEVHTF...QY..	---------	.N..ADK...	---	..V.E..N...H	-	.A	-----	17487	17488	.G	-	AS.L	..........F.............D.	---	...	---	LD.........S......	17646	17647	.	R.	--	L	------
Neisseria meningitidis	strain	2842STDY5881676	NZ_FEQG01000005.1	100843	...........................	..............	-----	....	----------	100977	100978	---	...........................	-	......	-	......	K.IA..V.........	101142	101143	.A	-	.	-	AEVHTF...QY..	---------	.N..ADK...	---	..V.E..N...H	-	.A	-----	101262	101263	.S	-	AS.L	..........F.............D.	---	...	---	LD.........S......	101421	101422	.	R.	--	L	------
Neisseria meningitidis	strain	2842STDY5881677	NZ_FEXV01000006.1	46931	...........................	..............	-----	....	----------	46797	46796	---	...........................	-	......	-	......	K.IA..V.........	46632	46631	.A	-	.	-	AEVHTF...QY..	---------	.N..ADK...	---	..V.E..N...H	-	.A	-----	46512	46511	.S	-	AS.L	..........F.............D.	---	...	---	LD.........S......	46353	46352	.	R.	--	L	------
Neisseria meningitidis	strain	2842STDY5881682	NZ_FEQH01000029.1	7585	...........................	..............	-----	....	----------	7719	7720	---	...........................	-	......	-	......	K.IA..V.........	7884	7885	.A	-	.	-	AEVHTF...QY..	---------	.N..ADK...	---	..V.E..N...H	-	.A	-----	8004	8005	.G	-	AS.L	..........F.............D.	---	...	---	LD.........S......	8163	8164	.	R.	--	L	------
Neisseria meningitidis	strain	2842STDY5881683	NZ_FEXU01000015.1	44931	...........................	..............	-----	....	----------	44797	44796	---	...........................	-	......	-	......	K.IA..V.........	44632	44631	.A	-	.	-	AEVHTF...QY..	---------	.N..ADK...	---	..V.E..N...H	-	.A	-----	44512	44511	.G	-	AS.L	..........F.............D.	---	...	---	LD.........S......	44353	44352	.	R.	--	L	------
Neisseria meningitidis	strain	2842STDY5881687	NZ_FEQI01000013.1	44473	...........................	..............	-----	....	----------	44339	44338	---	...........................	-	......	-	......	K.IA..V.........	44174	44173	.A	-	.	-	AEVHTF...QY..	---------	.N..ADK...	---	..V.E..N...H	-	.A	-----	44054	44053	.G	-	AS.L	..........F.............D.	---	...	---	LD.........S......	43895	43894	.	R.	--	L	------
Neisseria meningitidis	strain	2842STDY5881688	NZ_FEXW01000012.1	44692	...........................	..............	-----	....	----------	44558	44557	---	...........................	-	......	-	......	K.IA..V.........	44393	44392	.A	-	.	-	AEVHTF...QY..	---------	.N..ADK...	---	..V.E..N...H	-	.A	-----	44273	44272	.G	-	AS.L	..........F.............D.	---	...	---	LD.........S......	44114	44113	.	R.	--	L	------
Neisseria meningitidis	strain	2842STDY5881692	NZ_FEQJ01000010.1	44795	...........................	..............	-----	....	----------	44661	44660	---	...........................	-	......	-	......	................	44496	44495	..	-	.	-	..-..........	---------	..........	---	............	-	..	-----	44379	44378	..	-	....	..........................	---	...	---	..................	44220	44219	.	..	--	.	------
Neisseria meningitidis	strain	2842STDY5881693	NZ_FEXX01000014.1	44798	...........................	..............	-----	....	----------	44664	44663	---	...........................	-	......	-	......	................	44499	44498	..	-	.	-	..-..........	---------	..........	---	............	-	..	-----	44382	44381	..	-	....	..........................	---	...	---	..................	44223	44222	.	..	--	.	------
Neisseria meningitidis	strain	2842STDY5881703	NZ_FEQK01000012.1	17106	...........................	..............	-----	....	----------	17240	17241	---	...........................	-	......	-	......	K.IA..V.........	17405	17406	.A	-	.	-	AEVHTF...QY..	---------	.N..ADK...	---	..V.E..N...H	-	.A	-----	17525	17526	.G	-	AS.L	..........F.............D.	---	...	---	LD.........S......	17684	17685	.	R.	--	L	------
Neisseria meningitidis	strain	2842STDY5881704	NZ_FEXY01000010.1	44929	...........................	..............	-----	....	----------	44795	44794	---	...........................	-	......	-	......	K.IA..V.........	44630	44629	.A	-	.	-	AEVHTF...QY..	---------	.N..ADK...	---	..V.E..N...H	-	.A	-----	44510	44509	.G	-	AS.L	..........F.............D.	---	...	---	LD.........S......	44351	44350	.	R.	--	L	------
Neisseria meningitidis	strain	2842STDY5881714	NZ_FEQL01000009.1	45102	...........................	..............	-----	....	----------	44968	44967	---	...........................	-	......	-	......	K.IA..V.........	44803	44802	.A	-	.	-	AEVHTF...QY..	---------	.N..ADK...	---	..V.E..N...H	-	.A	-----	44683	44682	.G	-	AS.L	..........F.............D.	---	...	---	LD.........S......	44524	44523	.	R.	--	L	------
Neisseria meningitidis	strain	2842STDY5881715	NZ_FEXZ01000011.1	17077	...........................	..............	-----	....	----------	17211	17212	---	...........................	-	......	-	......	K.IA..V.........	17376	17377	.A	-	.	-	AEVHTF...QY..	---------	.N..ADK...	---	..V.E..N...H	-	.A	-----	17496	17497	.G	-	AS.L	..........F.............D.	---	...	---	LD.........S......	17655	17656	.	R.	--	L	------
Neisseria meningitidis	strain	2842STDY5881717	NZ_FEQM01000012.1	17089	...........................	..............	-----	....	----------	17223	17224	---	...........................	-	......	-	......	K.IA..V.........	17388	17389	.A	-	.	-	AEVHTF...QY..	---------	.N..ADK...	---	..V.E..N...H	-	.A	-----	17508	17509	.G	-	AS.L	..........F.............D.	---	...	---	LD.........S......	17667	17668	.	R.	--	L	------
Neisseria meningitidis	strain	2842STDY5881718	NZ_FEYA01000012.1	44816	...........................	..............	-----	....	----------	44682	44681	---	...........................	-	......	-	......	K.IA..V.........	44517	44516	.A	-	.	-	AEVHTF...QY..	---------	.N..ADK...	---	..V.E..N...H	-	.A	-----	44397	44396	.G	-	AS.L	..........F.............D.	---	...	---	LD.........S......	44238	44237	.	R.	--	L	------
Neisseria meningitidis	strain	2842STDY5881720	NZ_FEQN01000011.1	44923	...........................	..............	-----	....	----------	44789	44788	---	...........................	-	......	-	......	K.IA..V.........	44624	44623	.A	-	.	-	AEVHTF...QY..	---------	.N..ADK...	---	..V.E..N...H	-	.A	-----	44504	44503	.G	-	AS.L	..........F.............D.	---	...	---	LD.........S......	44345	44344	.	R.	--	L	------
Neisseria meningitidis	strain	2842STDY5881721	NZ_FEYB01000010.1	17066	...........................	..............	-----	....	----------	17200	17201	---	...........................	-	......	-	......	K.IA..V.........	17365	17366	.A	-	.	-	AEVHTF...QY..	---------	.N..ADK...	---	..V.E..N...H	-	.A	-----	17485	17486	.G	-	AS.L	..........F.............D.	---	...	---	LD.........S......	17644	17645	.	R.	--	L	------
Neisseria meningitidis	strain	2842STDY5881723	NZ_FEQO01000013.1	45103	...........................	..............	-----	....	----------	44969	44968	---	...........................	-	......	-	......	K.IA..V.........	44804	44803	.A	-	.	-	AEVHTF...QY..	---------	.N..ADK...	---	..V.E..N...H	-	.A	-----	44684	44683	.G	-	AS.L	..........F.............D.	---	...	---	LD.........S......	44525	44524	.	R.	--	L	------
Neisseria meningitidis	strain	2842STDY5881724	NZ_FEYD01000013.1	17066	...........................	..............	-----	....	----------	17200	17201	---	...........................	-	......	-	......	K.IA..V.........	17365	17366	.A	-	.	-	AEVHTF...QY..	---------	.N..ADK...	---	..V.E..N...H	-	.A	-----	17485	17486	.G	-	AS.L	..........F.............D.	---	...	---	LD.........S......	17644	17645	.	R.	--	L	------
Neisseria meningitidis	strain	2842STDY5881727	NZ_FEQP01000009.1	17066	...........................	..............	-----	....	----------	17200	17201	---	...........................	-	......	-	......	K.IA..V.........	17365	17366	.A	-	.	-	AEVHTF...QY..	---------	.N..ADK...	---	..V.E..N...H	-	.A	-----	17485	17486	.G	-	AS.L	..........F.............D.	---	...	---	LD.........S......	17644	17645	.	R.	--	L	------
Neisseria meningitidis	strain	2842STDY5881728	NZ_FEYC01000016.1	879	...........................	..............	-----	....	----------	1013	1014	---	...........................	-	......	-	......	K.IA..V.........	1178	1179	.A	-	.	-	AEVHTF...QY..	---------	.N..ADK...	---	..V.E..N...H	-	.A	-----	1298	1299	.G	-	AS.L	..........F.............D.	---	...	---	LD.........S......	1457	1458	.	R.	--	L	------
Neisseria meningitidis	strain	2842STDY5881730	NZ_FEQQ01000010.1	45892	...........................	..............	-----	....	----------	45758	45757	---	...........................	-	......	-	......	K.IA..V.........	45593	45592	.A	-	.	-	AEVHTF...QY..	---------	.N..ADK...	---	..V.E..N...H	-	.A	-----	45473	45472	.G	-	AS.L	..........F.............D.	---	...	---	LD.........S......	45314	45313	.	R.	--	L	------
Neisseria meningitidis	strain	2842STDY5881731	NZ_FEYE01000014.1	17110	...........................	..............	-----	....	----------	17244	17245	---	...........................	-	......	-	......	K.IA..V.........	17409	17410	.A	-	.	-	AEVHTF...QY..	---------	.N..ADK...	---	..V.E..N...H	-	.A	-----	17529	17530	.G	-	AS.L	..........F.............D.	---	...	---	LD.........S......	17688	17689	.	R.	--	L	------
Neisseria meningitidis	strain	2842STDY5881733	NZ_FEQR01000011.1	48206	...........................	..............	-----	....	----------	48072	48071	---	...........................	-	......	-	......	K.IA..V.........	47907	47906	.A	-	.	-	AEVHTF...QY..	---------	.N..ADK...	---	..V.E..N...H	-	.A	-----	47787	47786	.G	-	AS.L	..........F.............D.	---	...	---	LD.........S......	47628	47627	.	R.	--	L	------
Neisseria meningitidis	strain	2842STDY5881734	NZ_FEYF01000036.1	1252	...........................	..............	-----	....	----------	1386	1387	---	...........................	-	......	-	......	K.IA..V.........	1551	1552	.A	-	.	-	AEVHTF...QY..	---------	.N..ADK...	---	..V.E..N...H	-	.A	-----	1671	1672	.G	-	AS.L	..........F.............D.	---	...	---	LD.........S......	1830	1831	.	R.	--	L	------
Neisseria meningitidis	strain	2842STDY5881736	NZ_FEQS01000001.1	48185	...........................	..............	-----	....	----------	48051	48050	---	...........................	-	......	-	......	K.IA..V.........	47886	47885	.A	-	.	-	AEVHTF...QY..	---------	.N..ADK...	---	..V.E..N...H	-	.A	-----	47766	47765	.G	-	AS.L	..........F.............D.	---	...	---	LD.........S......	47607	47606	.	R.	--	L	------
Neisseria meningitidis	strain	2842STDY5881737	NZ_FEYG01000015.1	44828	...........................	..............	-----	....	----------	44694	44693	---	...........................	-	......	-	......	K.IA..V.........	44529	44528	.A	-	.	-	AEVHTF...QY..	---------	.N..ADK...	---	..V.E..N...H	-	.A	-----	44409	44408	.G	-	AS.L	..........F.............D.	---	...	---	LD.........S......	44250	44249	.	R.	--	L	------
Neisseria meningitidis	strain	2842STDY5881741	NZ_FEQT01000013.1	44739	...........................	..............	-----	....	----------	44605	44604	---	...........................	-	......	-	......	K.IA..V.........	44440	44439	.A	-	.	-	AEVHTF...QY..	---------	.N..ADK...	---	..V.E..N...H	-	.A	-----	44320	44319	.G	-	AS.L	..........F.............D.	---	...	---	LD.........S......	44161	44160	.	R.	--	L	------
Neisseria meningitidis	strain	2842STDY5881742	NZ_FEYI01000012.1	44720	...........................	..............	-----	....	----------	44586	44585	---	...........................	-	......	-	......	K.IA..V.........	44421	44420	.A	-	.	-	AEVHTF...QY..	---------	.N..ADK...	---	..V.E..N...H	-	.A	-----	44301	44300	.G	-	AS.L	..........F.............D.	---	...	---	LD.........S......	44142	44141	.	R.	--	L	------
Neisseria meningitidis	strain	2842STDY5881744	NZ_FEQU01000001.1	136605	...........................	..............	-----	....	----------	136739	136740	---	...........................	-	......	-	......	K.IA..V.........	136904	136905	.A	-	.	-	AEVHTF...QY..	---------	.N..ADK...	---	..V.E..N...H	-	.A	-----	137024	137025	.G	-	AS.L	..........F.............D.	---	...	---	LD.........S......	137183	137184	.	R.	--	L	------
Neisseria meningitidis	strain	2842STDY5881745	NZ_FEYH01000001.1	45000	...........................	..............	-----	....	----------	44866	44865	---	...........................	-	......	-	......	K.IA..V.........	44701	44700	.A	-	.	-	AEVHTF...QY..	---------	.N..ADK...	---	..V.E..N...H	-	.A	-----	44581	44580	.G	-	AS.L	..........F.............D.	---	...	---	LD.........S......	44422	44421	.	R.	--	L	------
Neisseria meningitidis	strain	2842STDY5881751	NZ_FEQV01000001.1	261109	...........................	..............	-----	....	----------	261243	261244	---	...........................	-	......	-	......	................	261408	261409	..	-	.	-	..-..........	---------	..........	---	............	-	..	-----	261525	261526	..	-	....	..........................	---	...	---	..................	261684	261685	.	..	--	.	------
Neisseria meningitidis	strain	2842STDY5881752	NZ_FEYJ01000004.1	16739	...........................	..............	-----	....	----------	16605	16604	---	...........................	-	......	-	......	................	16440	16439	..	-	.	-	..-..........	---------	..........	---	............	-	..	-----	16323	16322	..	-	....	..........................	---	...	---	..................	16164	16163	.	..	--	.	------
Neisseria meningitidis	strain	85Mo	NZ_LWLL01000042.1	1342	...........................	..............	-----	....	----------	1476	1477	---	...........................	-	......	-	......	................	1641	1642	..	-	.	-	..-..........	---------	..........	---	............	-	..	-----	1758	1759	..	-	....	..........................	---	...	---	..................	1917	1918	.	..	--	.	------
Neisseria meningitidis	strain	87Mo	NZ_LWLO01000002.1	73000	...........................	..............	-----	....	----------	73134	73135	---	...........................	-	......	-	......	................	73299	73300	..	-	.	-	..-..........	---------	..........	---	............	-	..	-----	73416	73417	..	-	....	..........................	---	...	---	..................	73575	73576	.	..	--	.	------
Neisseria meningitidis	strain	95-134	NZ_CP021725.1	350336	...........................	..............	-----	....	----------	350202	350201	---	...........................	-	......	-	......	................	350037	350036	..	-	.	-	..-..........	---------	..........	---	............	-	..	-----	349920	349919	..	-	....	..........................	---	...	---	..................	349761	349760	.	..	--	.	------
Neisseria meningitidis	strain	961-5945	NZ_AEQK01000112.1	4737	...........................	..............	-----	....	----------	4871	4872	---	...........................	-	......	-	......	................	5036	5037	..	-	.	-	..-..........	---------	..........	---	............	-	..	-----	5153	5154	..	-	....	..........................	---	...	---	..................	5312	5313	.	..	--	.	------
Neisseria meningitidis	strain	98-182	NZ_CP021523.1	353212	...........................	..............	-----	....	----------	353078	353077	---	...........................	-	......	-	......	................	352913	352912	..	-	.	-	..-..........	---------	..........	---	............	-	..	-----	352796	352795	..	-	....	..........................	---	...	---	..................	352637	352636	.	..	--	.	------
Neisseria meningitidis	strain	alpha14	NC_013016.1	641939	...........................	..............	-----	....	----------	641805	641804	---	...........................	-	......	-	......	K.IA..V.........	641640	641639	.A	-	.	-	AEVHTF...QY..	---------	.N..ADK...	---	..V.E..N...H	-	.A	-----	641520	641519	.G	-	AS.L	..........F.............D.	---	...	---	LD.........S......	641361	641360	.	R.	--	L	------
Neisseria meningitidis	strain	alpha704	NZ_CAJS01000010.1	16554	...........................	..............	-----	....	----------	16420	16419	---	...........................	-	......	-	......	................	16255	16254	..	-	.	-	..-..........	---------	...I......	---	............	-	..	-----	16138	16137	..	-	....	..........................	---	...	---	..................	15979	15978	.	..	--	.	------
Neisseria meningitidis	strain	alpha710	NC_017505.1	733192	...........................	..............	-----	....	----------	733058	733057	---	...........................	-	......	-	......	K.IA..V.........	732893	732892	.A	-	.	-	AEVHTF...QY..	---------	.N..ADK...	---	..V.E..N...H	-	.A	-----	732773	732772	.G	-	AS.L	..........F.............D.	---	...	---	LD.........S......	732614	732613	.	R.	--	L	------
Neisseria meningitidis	strain	ATCC 13091	NZ_GL397187.1	1295734	...........................	..............	-----	....	----------	1295868	1295869	---	...........................	-	......	-	......	K.IA..V.........	1296033	1296034	.A	-	.	-	AEVHTF...QY..	---------	.N..ADK...	---	..V.E..N.K.H	-	.A	-----	1296153	1296154	.N	-	AS.L	..........F.............D.	---	...	---	LD.........S......	1296312	1296313	.	R.	--	L	------
Neisseria meningitidis	strain	AUSMDU00005726	NZ_CP045960.1	356599	...........................	..............	-----	....	----------	356465	356464	---	...........................	-	......	-	......	................	356300	356299	..	-	.	-	..-..........	---------	..........	---	............	-	..	-----	356183	356182	..	-	....	..........................	---	...	---	..................	356024	356023	.	..	--	.	------
Neisseria meningitidis	strain	AUSMDU00010537	NZ_CP045961.1	352897	...........................	..............	-----	....	----------	352763	352762	---	...........................	-	......	-	......	................	352598	352597	..	-	.	-	..-..........	---------	..........	---	............	-	..	-----	352481	352480	..	-	....	..........................	---	...	---	..................	352322	352321	.	..	--	.	------
Neisseria meningitidis	isolate	B003	NZ_FZTA01000040.1	15759	...........................	..............	-----	....	----------	15625	15624	---	...........................	-	......	-	......	................	15460	15459	..	-	.	-	..-..........	---------	..........	---	............	-	..	-----	15343	15342	..	-	....	..........................	---	...	---	..................	15184	15183	.	..	--	.	------
Neisseria meningitidis	isolate	B005	NZ_FZSX01000042.1	15759	...........................	..............	-----	....	----------	15625	15624	---	...........................	-	......	-	......	................	15460	15459	..	-	.	-	..-..........	---------	..........	---	............	-	..	-----	15343	15342	..	-	....	..........................	---	...	---	..................	15184	15183	.	..	--	.	------
Neisseria meningitidis	isolate	B007	NZ_FZTF01000047.1	16725	...........................	..............	-----	....	----------	16591	16590	---	...........................	-	......	-	......	K.IA..V.........	16426	16425	.A	-	.	-	AEVHTF...QY..	---------	.N..ADK...	---	..V.E..N.K.H	-	.A	-----	16306	16305	.N	-	AS.L	..........F.............D.	---	...	---	LD.........S......	16147	16146	.	R.	--	L	------
Neisseria meningitidis	isolate	B009	NZ_FZRY01000040.1	397	...........................	..............	-----	....	----------	531	532	---	...........................	-	......	-	......	................	696	697	..	-	.	-	..-..........	---------	..........	---	............	-	..	-----	813	814	..	-	....	..........................	---	...	---	..................	972	973	.	..	--	.	------
Neisseria meningitidis	isolate	B018	NZ_FZRP01000042.1	15766	...........................	..............	-----	....	----------	15632	15631	---	...........................	-	......	-	......	................	15467	15466	..	-	.	-	..-..........	---------	..........	---	............	-	..	-----	15350	15349	..	-	....	..........................	---	...	---	..................	15191	15190	.	..	--	.	------
Neisseria meningitidis	isolate	B021	NZ_FZSD01000040.1	486	...........................	..............	-----	....	----------	620	621	---	...........................	-	......	-	......	................	785	786	..	-	.	-	..-..........	---------	..........	---	............	-	..	-----	902	903	..	-	....	..........................	---	...	---	..................	1061	1062	.	..	--	.	------
Neisseria meningitidis	isolate	B025	NZ_FZTE01000050.1	16699	...........................	..............	-----	....	----------	16565	16564	---	...........................	-	......	-	......	K.IA..V.........	16400	16399	.A	-	.	-	AEVHTF...QY..	---------	.N..ADK...	---	..V.E..N.K.H	-	.A	-----	16280	16279	.N	-	AS.L	..........F.............D.	---	...	---	LD.........S......	16121	16120	.	R.	--	L	------
Neisseria meningitidis	isolate	B029	NZ_FZSP01000126.1	4764	...........................	..............	-----	....	----------	4630	4629	---	...........................	-	......	-	......	................	4465	4464	..	-	.	-	..-..........	---------	..........	---	............	-	..	-----	4348	4347	..	-	....	..........................	---	...	---	..................	4189	4188	.	..	--	.	------
Neisseria meningitidis	isolate	B042	NZ_FZSR01000048.1	16725	...........................	..............	-----	....	----------	16591	16590	---	...........................	-	......	-	......	K.IA..V.........	16426	16425	.A	-	.	-	AEVHTF...QY..	---------	.N..ADK...	---	..V.E..N.K.H	-	.A	-----	16306	16305	.N	-	AS.L	..........F.............D.	---	...	---	LD.........S......	16147	16146	.	R.	--	L	------
Neisseria meningitidis	isolate	B044	NZ_FZRM01000051.1	16699	...........................	..............	-----	....	----------	16565	16564	---	...........................	-	......	-	......	K.IA..V.........	16400	16399	.A	-	.	-	AEVHTF...QY..	---------	.N..ADK...	---	..V.E..N.K.H	-	.A	-----	16280	16279	.N	-	AS.L	..........F.............D.	---	...	---	LD.........S......	16121	16120	.	R.	--	L	------
Neisseria meningitidis	isolate	B047	NZ_FZSO01000115.1	5445	...........................	..............	-----	....	----------	5311	5310	---	...........................	-	......	-	......	K.IA..V.........	5146	5145	.A	-	.	-	AEVHTF...QY..	---------	.N..ADK...	---	..V.E..N.K.H	-	.A	-----	5026	5025	.N	-	AS.L	..........F.............D.	---	...	---	LD.........S......	4867	4866	.	R.	--	L	------
Neisseria meningitidis	isolate	B054	NZ_FZRR01000046.1	15574	...........................	..............	-----	....	----------	15440	15439	---	...........................	-	......	-	......	................	15275	15274	..	-	.	-	..-..........	---------	..........	---	............	-	..	-----	15158	15157	..	-	....	..........................	---	...	---	..................	14999	14998	.	..	--	.	------
Neisseria meningitidis	isolate	B055	NZ_FZRQ01000053.1	16699	...........................	..............	-----	....	----------	16565	16564	---	...........................	-	......	-	......	K.IA..V.........	16400	16399	.A	-	.	-	AEVHTF...QY..	---------	.N..ADK...	---	..V.E..N.K.H	-	.A	-----	16280	16279	.N	-	AS.L	..........F.............D.	---	...	---	LD.........S......	16121	16120	.	R.	--	L	------
Neisseria meningitidis	isolate	B056	NZ_FZRO01000044.1	16615	...........................	..............	-----	....	----------	16481	16480	---	...........................	-	......	-	......	................	16316	16315	..	-	.	-	..-..........	---------	..........	---	............	-	..	-----	16199	16198	..	-	....	..........................	---	...	---	..................	16040	16039	.	..	--	.	------
Neisseria meningitidis	isolate	B057	NZ_FZSY01000044.1	16812	...........................	..............	-----	....	----------	16678	16677	---	...........................	-	......	-	......	................	16513	16512	..	-	.	-	..-..........	---------	..........	---	............	-	..	-----	16396	16395	..	-	....	..........................	---	...	---	..................	16237	16236	.	..	--	.	------
Neisseria meningitidis	isolate	B060	NZ_FZSU01000101.1	5583	...........................	..............	-----	....	----------	5449	5448	---	...........................	-	......	-	......	K.IA..V.........	5284	5283	.A	-	.	-	AEVHTF...QY..	---------	.N..ADK...	---	..V.E..N...H	-	.A	-----	5164	5163	.S	-	AS.L	..........F.............D.	---	...	---	LD.........S......	5005	5004	.	R.	--	L	------
Neisseria meningitidis	isolate	B062	NZ_FZSA01000091.1	708	...........................	..............	-----	....	----------	842	843	---	...........................	-	......	-	......	................	1007	1008	..	-	.	-	..-..........	---------	..........	---	............	-	..	-----	1124	1125	..	-	....	..........................	---	...	---	..................	1283	1284	.	..	--	.	------
Neisseria meningitidis	isolate	B064	NZ_FZSI01000108.1	4819	...........................	..............	-----	....	----------	4685	4684	---	...........................	-	......	-	......	................	4520	4519	..	-	.	-	..-..........	---------	..........	---	............	-	..	-----	4403	4402	..	-	....	..........................	---	...	---	..................	4244	4243	.	..	--	.	------
Neisseria meningitidis	isolate	B065	NZ_FZRU01000042.1	16830	...........................	..............	-----	....	----------	16696	16695	---	...........................	-	......	-	......	K.IA..V.........	16531	16530	.A	-	.	-	AEVHTF...QY..	---------	.N..ADK...	---	..V.E..N...H	-	.A	-----	16411	16410	.S	-	AS.L	..........F.............D.	---	...	---	LD.........S......	16252	16251	.	R.	--	L	------
Neisseria meningitidis	isolate	B069	NZ_FZST01000101.1	308	...........................	..............	-----	....	----------	442	443	---	...........................	-	......	-	......	................	607	608	..	-	.	-	..-..........	---------	..........	---	............	-	..	-----	724	725	..	-	....	..........................	---	...	---	..................	883	884	.	..	--	.	------
Neisseria meningitidis	isolate	B073	NZ_FZSG01000045.1	300	...........................	..............	-----	....	----------	434	435	---	...........................	-	......	-	......	................	599	600	..	-	.	-	..-..........	---------	..........	---	............	-	..	-----	716	717	..	-	....	..........................	---	...	---	..................	875	876	.	..	--	.	------
Neisseria meningitidis	isolate	B077	NZ_FZSH01000044.1	16284	...........................	..............	-----	....	----------	16150	16149	---	...........................	-	......	-	......	K.IA..V.........	15985	15984	.A	-	.	-	AEVHTF...QY..	---------	.N..ADK...	---	..V.E..N.K.H	-	.A	-----	15865	15864	.N	-	AS.L	..........F.............D.	---	...	---	LD.........S......	15706	15705	.	R.	--	L	------
Neisseria meningitidis	isolate	B078	NZ_FZRS01000043.1	16650	...........................	..............	-----	....	----------	16516	16515	---	...........................	-	......	-	......	K.IA..V.........	16351	16350	.A	-	.	-	AEVHTF...QY..	---------	.N..ADK...	---	..V.E..N.K.H	-	.A	-----	16231	16230	.N	-	AS.L	..........F.............D.	---	...	---	LD.........S......	16072	16071	.	R.	--	L	------
Neisseria meningitidis	isolate	B081	NZ_FZSK01000045.1	16740	...........................	..............	-----	....	----------	16606	16605	---	...........................	-	......	-	......	K.IA..V.........	16441	16440	.A	-	.	-	AEVHTF...QY..	---------	.N..ADK...	---	..V.E..N.K.H	-	.A	-----	16321	16320	.N	-	AS.L	..........F.............D.	---	...	---	LD.........S......	16162	16161	.	R.	--	L	------
Neisseria meningitidis	isolate	B082	NZ_FZRX01000039.1	16278	...........................	..............	-----	....	----------	16144	16143	---	...........................	-	......	-	......	K.IA..V.........	15979	15978	.A	-	.	-	AEVHTF...QY..	---------	.N..ADK...	---	..V.E..N.K.H	-	.A	-----	15859	15858	.N	-	AS.L	..........F.............D.	---	...	---	LD.........S......	15700	15699	.	R.	--	L	------
Neisseria meningitidis	isolate	B083	NZ_FZSZ01000046.1	16751	...........................	..............	-----	....	----------	16617	16616	---	...........................	-	......	-	......	K.IA..V.........	16452	16451	.A	-	.	-	AEVHTF...QY..	---------	.N..ADK...	---	..V.E..N.K.H	-	.A	-----	16332	16331	.N	-	AS.L	..........F.............D.	---	...	---	LD.........S......	16173	16172	.	R.	--	L	------
Neisseria meningitidis	isolate	B085	NZ_FZSC01000041.1	16284	...........................	..............	-----	....	----------	16150	16149	---	...........................	-	......	-	......	K.IA..V.........	15985	15984	.A	-	.	-	AEVHTF...QY..	---------	.N..ADK...	---	..V.E..N.K.H	-	.A	-----	15865	15864	.N	-	AS.L	..........F.............D.	---	...	---	LD.........S......	15706	15705	.	R.	--	L	------
Neisseria meningitidis	isolate	B088	NZ_FZSM01000044.1	16691	...........................	..............	-----	....	----------	16557	16556	---	...........................	-	......	-	......	K.IA..V.........	16392	16391	.A	-	.	-	AEVHTF...QY..	---------	.N..ADK...	---	..V.E..N...H	-	.A	-----	16272	16271	.S	-	AS.L	..........F.............D.	---	...	---	LD.........S......	16113	16112	.	R.	--	L	------
Neisseria meningitidis	isolate	B091	NZ_FZSF01000041.1	486	...........................	..............	-----	....	----------	620	621	---	...........................	-	......	-	......	................	785	786	..	-	.	-	..-..........	---------	..........	---	............	-	..	-----	902	903	..	-	....	..........................	---	...	---	..................	1061	1062	.	..	--	.	------
Neisseria meningitidis	isolate	B095	NZ_FZSQ01000043.1	16812	...........................	..............	-----	....	----------	16678	16677	---	...........................	-	......	-	......	................	16513	16512	..	-	.	-	..-..........	---------	..........	---	............	-	..	-----	16396	16395	..	-	....	..........................	---	...	---	..................	16237	16236	.	..	--	.	------
Neisseria meningitidis	isolate	B099	NZ_FZTL01000042.1	313	...........................	..............	-----	....	----------	447	448	---	...........................	-	......	-	......	................	612	613	..	-	.	-	..-..........	---------	..........	---	............	-	..	-----	729	730	..	-	....	..........................	---	...	---	..................	888	889	.	..	--	.	------
Neisseria meningitidis	isolate	B100	NZ_FZTI01000089.1	6157	...........................	..............	-----	....	----------	6023	6022	---	...........................	-	......	-	......	K.IA..V.........	5858	5857	.A	-	.	-	AEVHTF...QY..	---------	.N..ADK...	---	..V.E..N...H	-	.A	-----	5738	5737	.S	-	AS.L	..........F.............D.	---	...	---	LD.........S......	5579	5578	.	R.	--	L	------
Neisseria meningitidis	isolate	B101	NZ_FZRN01000044.1	16655	...........................	..............	-----	....	----------	16521	16520	---	...........................	-	......	-	......	K.IA..V.........	16356	16355	.A	-	.	-	AEVHTF...QY..	---------	.N..ADK...	---	..V.E..N...H	-	.A	-----	16236	16235	.S	-	AS.L	..........F.............D.	---	...	---	LD.........S......	16077	16076	.	R.	--	L	------
Neisseria meningitidis	isolate	B103	NZ_FZTD01000043.1	15766	...........................	..............	-----	....	----------	15632	15631	---	...........................	-	......	-	......	................	15467	15466	..	-	.	-	..-..........	---------	..........	---	............	-	..	-----	15350	15349	..	-	....	..........................	---	...	---	..................	15191	15190	.	..	--	.	------
Neisseria meningitidis	isolate	B109	NZ_FZSW01000086.1	690	...........................	..............	-----	....	----------	824	825	---	...........................	-	......	-	......	................	989	990	..	-	.	-	..-..........	---------	..........	---	............	-	..	-----	1106	1107	..	-	....	..........................	---	...	---	..................	1265	1266	.	..	--	.	------
Neisseria meningitidis	isolate	B110	NZ_FZRT01000040.1	357	...........................	..............	-----	....	----------	491	492	---	...........................	-	......	-	......	................	656	657	..	-	.	-	..-..........	---------	..........	---	............	-	..	-----	773	774	..	-	....	..........................	---	...	---	..................	932	933	.	..	--	.	------
Neisseria meningitidis	isolate	B112	NZ_FZRZ01000080.1	690	...........................	..............	-----	....	----------	824	825	---	...........................	-	......	-	......	................	989	990	..	-	.	-	..-..........	---------	..........	---	............	-	..	-----	1106	1107	..	-	....	..........................	---	...	---	..................	1265	1266	.	..	--	.	------
Neisseria meningitidis	isolate	B114	NZ_FZSJ01000044.1	15766	...........................	..............	-----	....	----------	15632	15631	---	...........................	-	......	-	......	................	15467	15466	..	-	.	-	..-..........	---------	..........	---	............	-	..	-----	15350	15349	..	-	....	..........................	---	...	---	..................	15191	15190	.	..	--	.	------
Neisseria meningitidis	isolate	B119	NZ_FZSE01000045.1	15855	...........................	..............	-----	....	----------	15721	15720	---	...........................	-	......	-	......	................	15556	15555	..	-	.	-	..-..........	---------	..........	---	............	-	..	-----	15439	15438	..	-	....	..........................	---	...	---	..................	15280	15279	.	..	--	.	------
Neisseria meningitidis	isolate	B120	NZ_FZSB01000038.1	16731	...........................	..............	-----	....	----------	16597	16596	---	...........................	-	......	-	......	................	16432	16431	..	-	.	-	..-..........	---------	..........	---	............	-	..	-----	16315	16314	..	-	....	..........................	---	...	---	..................	16156	16155	.	..	--	.	------
Neisseria meningitidis	isolate	B122	NZ_FZRV01000039.1	16521	...........................	..............	-----	....	----------	16387	16386	---	...........................	-	......	-	......	K.IA..V.........	16222	16221	.A	-	.	-	AEVHTF...QY..	---------	.N..ADK...	---	..V.E..N...H	-	.A	-----	16102	16101	.G	-	AS.L	..........F.............D.	---	...	---	LD.........S......	15943	15942	.	R.	--	L	------
Neisseria meningitidis	isolate	B123	NZ_FZRW01000042.1	314	...............L...........	..............	-----	....	----------	448	449	---	...........................	-	......	-	......	................	613	614	..	-	.	-	..-..........	---------	..........	---	............	-	..	-----	730	731	..	-	....	..........................	---	...	---	..................	889	890	.	..	--	.	------
Neisseria meningitidis	isolate	B125	NZ_FZSN01000047.1	16725	...........................	..............	-----	....	----------	16591	16590	---	...........................	-	......	-	......	K.IA..V.........	16426	16425	.A	-	.	-	AEVHTF...QY..	---------	.N..ADK...	---	..V.E..N.K.H	-	.A	-----	16306	16305	.N	-	AS.L	..........F.............D.	---	...	---	LD.........S......	16147	16146	.	R.	--	L	------
Neisseria meningitidis	isolate	B127	NZ_FZTB01000051.1	300	...........................	..............	-----	....	----------	434	435	---	...........................	-	......	-	......	................	599	600	..	-	.	-	..-..........	---------	..........	---	............	-	..	-----	716	717	..	-	....	..........................	---	...	---	..................	875	876	.	..	--	.	------
Neisseria meningitidis	isolate	B132	NZ_FZSV01000003.1	59666	...........................	..............	-----	....	----------	59800	59801	---	...........................	-	......	-	......	K.IA..V.........	59965	59966	.A	-	.	-	AEVHTF...QY..	---------	.N..ADK...	---	..V.E..N.K.H	-	.A	-----	60085	60086	.N	-	AS.L	..........F.............D.	---	...	---	LD.........S......	60244	60245	.	R.	--	L	------
Neisseria meningitidis	isolate	B133	NZ_FZTH01000045.1	16736	...........................	..............	-----	....	----------	16602	16601	---	...........................	-	......	-	......	K.IA..V.........	16437	16436	.A	-	.	-	AEVHTF...QY..	---------	.N..ADK...	---	..V.E..N.K.H	-	.A	-----	16317	16316	.N	-	AS.L	..........F.............D.	---	...	---	LD.........S......	16158	16157	.	R.	--	L	------
Neisseria meningitidis	isolate	B135	NZ_FZTN01000041.1	313	...........................	..............	-----	....	----------	447	448	---	...........................	-	......	-	......	................	612	613	..	-	.	-	..-..........	---------	..........	---	............	-	..	-----	729	730	..	-	....	..........................	---	...	---	..................	888	889	.	..	--	.	------
Neisseria meningitidis	isolate	B136	NZ_FZTJ01000041.1	16812	...........................	..............	-----	....	----------	16678	16677	---	...........................	-	......	-	......	................	16513	16512	..	-	.	-	..-..........	---------	..........	---	............	-	..	-----	16396	16395	..	-	....	..........................	---	...	---	..................	16237	16236	.	..	--	.	------
Neisseria meningitidis	isolate	B137	NZ_FZTK01000055.1	294	...........................	..............	-----	....	----------	428	429	---	...........................	-	......	-	......	................	593	594	..	-	.	-	..-..........	---------	..........	---	............	-	..	-----	710	711	..	-	....	..........................	---	...	---	..................	869	870	.	..	--	.	------
Neisseria meningitidis	isolate	B139	NZ_FZTG01000040.1	486	...........................	..............	-----	....	----------	620	621	---	...........................	-	......	-	......	................	785	786	..	-	.	-	..-..........	---------	..........	---	............	-	..	-----	902	903	..	-	....	..........................	---	...	---	..................	1061	1062	.	..	--	.	------
Neisseria meningitidis	isolate	B141	NZ_FZUB01000040.1	486	...........................	..............	-----	....	----------	620	621	---	...........................	-	......	-	......	................	785	786	..	-	.	-	..-..........	---------	..........	---	............	-	..	-----	902	903	..	-	....	..........................	---	...	---	..................	1061	1062	.	..	--	.	------
Neisseria meningitidis	isolate	B142	NZ_FZTQ01000042.1	286	...........................	..............	-----	....	----------	420	421	---	...........................	-	......	-	......	................	585	586	..	-	.	-	..-..........	---------	..........	---	............	-	..	-----	702	703	..	-	....	..........................	---	...	---	..................	861	862	.	..	--	.	------
Neisseria meningitidis	isolate	B146	NZ_FZTO01000090.1	302	...........................	..............	-----	....	----------	436	437	---	...........................	-	......	-	......	K.IA..V.........	601	602	.A	-	.	-	AEVHTF...QY..	---------	.N..ADK...	---	..V.E..N.K.H	-	.A	-----	721	722	.N	-	AS.L	..........F.............D.	---	...	---	LD.........S......	880	881	.	R.	--	L	------
Neisseria meningitidis	isolate	B147	NZ_FZTZ01000090.1	302	...........................	..............	-----	....	----------	436	437	---	...........................	-	......	-	......	K.IA..V.........	601	602	.A	-	.	-	AEVHTF...QY..	---------	.N..ADK...	---	..V.E..N.K.H	-	.A	-----	721	722	.N	-	AS.L	..........F.............D.	---	...	---	LD.........S......	880	881	.	R.	--	L	------
Neisseria meningitidis	isolate	B148	NZ_FZTX01000116.1	4764	...........................	..............	-----	....	----------	4630	4629	---	...........................	-	......	-	......	................	4465	4464	..	-	.	-	..-..........	---------	..........	---	............	-	..	-----	4348	4347	..	-	....	..........................	---	...	---	..................	4189	4188	.	..	--	.	------
Neisseria meningitidis	isolate	B151	NZ_FZTW01000041.1	16289	...........................	..............	-----	....	----------	16155	16154	---	...........................	-	......	-	......	................	15990	15989	..	-	.	-	..-..........	---------	..........	---	............	-	..	-----	15873	15872	..	-	....	..........................	---	...	---	..................	15714	15713	.	..	--	.	------
Neisseria meningitidis	isolate	B159	NZ_FZTS01000051.1	16958	...........................	..............	-----	....	----------	16824	16823	---	...........................	-	......	-	......	K.IA..V.........	16659	16658	.A	-	.	-	AEVHTF...QY..	---------	.N..ADK...	---	..V.E..N.K.H	-	.A	-----	16539	16538	.N	-	AS.L	..........F.............D.	---	...	---	LD.........S......	16380	16379	.	R.	--	L	------
Neisseria meningitidis	isolate	B160	NZ_FZTU01000087.1	6172	...........................	..............	-----	....	----------	6038	6037	---	...........................	-	......	-	......	................	5873	5872	..	-	.	-	..-..........	---------	..........	---	............	-	..	-----	5756	5755	..	-	....	..........................	---	...	---	..................	5597	5596	.	..	--	.	------
Neisseria meningitidis	isolate	B166	NZ_FZTR01000042.1	16552	...........................	..............	-----	....	----------	16418	16417	---	...........................	-	......	-	......	................	16253	16252	..	-	.	-	..-..........	---------	..........	---	............	-	..	-----	16136	16135	..	-	....	..........................	---	...	---	..................	15977	15976	.	..	--	.	------
Neisseria meningitidis	isolate	B167	NZ_FZUA01000042.1	486	...........................	..............	-----	....	----------	620	621	---	...........................	-	......	-	......	................	785	786	..	-	.	-	..-..........	---------	..........	---	............	-	..	-----	902	903	..	-	....	..........................	---	...	---	..................	1061	1062	.	..	--	.	------
Neisseria meningitidis	isolate	B169	NZ_FZTY01000050.1	16725	...........................	..............	-----	....	----------	16591	16590	---	...........................	-	......	-	......	K.IA..V.........	16426	16425	.A	-	.	-	AEVHTF...QY..	---------	.N..ADK...	---	..V.E..N.K.H	-	.A	-----	16306	16305	.N	-	AS.L	..........F.............D.	---	...	---	LD.........S......	16147	16146	.	R.	--	L	------
Neisseria meningitidis	isolate	B170	NZ_FZTT01000045.1	16736	...........................	..............	-----	....	----------	16602	16601	---	...........................	-	......	-	......	K.IA..V.........	16437	16436	.A	-	.	-	AEVHTF...QY..	---------	.N..ADK...	---	..V.E..N.K.H	-	.A	-----	16317	16316	.N	-	AS.L	..........F.............D.	---	...	---	LD.........S......	16158	16157	.	R.	--	L	------
Neisseria meningitidis	isolate	B171	NZ_FZTP01000041.1	15805	...........................	..............	-----	....	----------	15671	15670	---	...........................	-	......	-	......	................	15506	15505	..	-	.	-	..-..........	---------	..........	---	............	-	..	-----	15389	15388	..	-	....	..........................	---	...	---	..................	15230	15229	.	..	--	.	------
Neisseria meningitidis	isolate	B172	NZ_FZTV01000050.1	16725	...........................	..............	-----	....	----------	16591	16590	---	...........................	-	......	-	......	K.IA..V.........	16426	16425	.A	-	.	-	AEVHTF...QY..	---------	.N..ADK...	---	..V.E..N.K.H	-	.A	-----	16306	16305	.N	-	AS.L	..........F.............D.	---	...	---	LD.........S......	16147	16146	.	R.	--	L	------
Neisseria meningitidis	isolate	B182	NZ_FZUN01000050.1	15852	...........................	..............	-----	....	----------	15718	15717	---	...........................	-	......	-	......	................	15553	15552	..	-	.	-	..-..........	---------	..........	---	............	-	..	-----	15436	15435	..	-	....	..........................	---	...	---	..................	15277	15276	.	..	--	.	------
Neisseria meningitidis	isolate	B185	NZ_FZUI01000003.1	39819	...........................	..............	-----	....	----------	39953	39954	---	...........................	-	......	-	......	................	40118	40119	..	-	.	-	..-..........	---------	..........	---	............	-	..	-----	40235	40236	..	-	....	..........................	---	...	---	..................	40394	40395	.	..	--	.	------
Neisseria meningitidis	isolate	B187	NZ_FZUD01000116.1	4749	...........................	..............	-----	....	----------	4615	4614	---	...........................	-	......	-	......	................	4450	4449	..	-	.	-	..-..........	---------	..........	---	............	-	..	-----	4333	4332	..	-	....	..........................	---	...	---	..................	4174	4173	.	..	--	.	------
Neisseria meningitidis	isolate	B189	NZ_FZUC01000049.1	15914	...........................	..............	-----	....	----------	15780	15779	---	...........................	-	......	-	......	................	15615	15614	..	-	.	-	..-..........	---------	..........	---	............	-	..	-----	15498	15497	..	-	....	..........................	---	...	---	..................	15339	15338	.	..	--	.	------
Neisseria meningitidis	isolate	B190	NZ_FZUJ01000042.1	16731	...........................	..............	-----	....	----------	16597	16596	---	...........................	-	......	-	......	................	16432	16431	..	-	.	-	..-..........	---------	..........	---	............	-	..	-----	16315	16314	..	-	....	..........................	---	...	---	..................	16156	16155	.	..	--	.	------
Neisseria meningitidis	isolate	B192	NZ_FZUH01000039.1	16537	...........................	..............	-----	....	----------	16403	16402	---	...........................	-	......	-	......	K.IA..V.........	16238	16237	.A	-	.	-	AEVHTF...QY..	---------	.N..ADK...	---	..V.E..N...H	-	.A	-----	16118	16117	.G	-	AS.L	..........F.............D.	---	...	---	LD.........S......	15959	15958	.	R.	--	L	------
Neisseria meningitidis	isolate	B193	NZ_FZUX01000053.1	286	...........................	..............	-----	....	----------	420	421	---	...........................	-	......	-	......	K.IA..V.........	585	586	.A	-	.	-	AEVHTF...QY..	---------	.N..ADK...	---	..V.E..N...H	-	.A	-----	705	706	.S	-	AS.L	..........F.............D.	---	...	---	LD.........S......	864	865	.	R.	--	L	------
Neisseria meningitidis	isolate	B194	NZ_FZUM01000051.1	16725	...........................	..............	-----	....	----------	16591	16590	---	...........................	-	......	-	......	K.IA..V.........	16426	16425	.A	-	.	-	AEVHTF...QY..	---------	.N..ADK...	---	..V.E..N.K.H	-	.A	-----	16306	16305	.N	-	AS.L	..........F.............D.	---	...	---	LD.........S......	16147	16146	.	R.	--	L	------
Neisseria meningitidis	isolate	B195	NZ_FZUL01000045.1	16736	...........................	..............	-----	....	----------	16602	16601	---	...........................	-	......	-	......	K.IA..V.........	16437	16436	.A	-	.	-	AEVHTF...QY..	---------	.N..ADK...	---	..V.E..N.K.H	-	.A	-----	16317	16316	.N	-	AS.L	..........F.............D.	---	...	---	LD.........S......	16158	16157	.	R.	--	L	------
Neisseria meningitidis	isolate	B197	NZ_FZUO01000043.1	397	...........................	..............	-----	....	----------	531	532	---	...........................	-	......	-	......	................	696	697	..	-	.	-	..-..........	---------	..........	---	............	-	..	-----	813	814	..	-	....	..........................	---	...	---	..................	972	973	.	..	--	.	------
Neisseria meningitidis	isolate	B200	NZ_FZUG01000046.1	300	...........................	..............	-----	....	----------	434	435	---	...........................	-	......	-	......	................	599	600	..	-	.	-	..-..........	---------	..........	---	............	-	..	-----	716	717	..	-	....	..........................	---	...	---	..................	875	876	.	..	--	.	------
Neisseria meningitidis	isolate	B201	NZ_FZUE01000043.1	16650	...........................	..............	-----	....	----------	16516	16515	---	...........................	-	......	-	......	K.IA..V.........	16351	16350	.A	-	.	-	AEVHTF...QY..	---------	.N..ADK...	---	..V.E..N.K.H	-	.A	-----	16231	16230	.N	-	AS.L	..........F.............D.	---	...	---	LD.........S......	16072	16071	.	R.	--	L	------
Neisseria meningitidis	isolate	B204	NZ_FZUK01000044.1	16761	...........................	..............	-----	....	----------	16627	16626	---	...........................	-	......	-	......	K.IA..V.........	16462	16461	.A	-	.	-	AEVHTF...QY..	---------	.N..ADK...	---	..V.E..N.K.H	-	.A	-----	16342	16341	.N	-	AS.L	..........F.............D.	---	...	---	LD.........S......	16183	16182	.	R.	--	L	------
Neisseria meningitidis	isolate	B208	NZ_FZUP01000043.1	15872	...........................	..............	-----	....	----------	15738	15737	---	...........................	-	......	-	......	................	15573	15572	..	-	.	-	..-..........	---------	..........	---	............	-	..	-----	15456	15455	..	-	....	..........................	---	...	---	..................	15297	15296	.	..	--	.	------
Neisseria meningitidis	isolate	B210	NZ_FZUF01000046.1	16335	...........................	..............	-----	....	----------	16201	16200	---	...........................	-	......	-	......	................	16036	16035	..	-	.	-	..-..........	---------	..........	---	............	-	..	-----	15919	15918	..	-	....	..........................	---	...	---	..................	15760	15759	.	..	--	.	------
Neisseria meningitidis	isolate	B213	NZ_FZVC01000092.1	5559	...........................	..............	-----	....	----------	5425	5424	---	...........................	-	......	-	......	................	5260	5259	..	-	.	-	..-..........	---------	..........	---	............	-	..	-----	5143	5142	..	-	....	..........................	---	...	---	..................	4984	4983	.	..	--	.	------
Neisseria meningitidis	isolate	B214	NZ_FZWF01000042.1	486	...........................	..............	-----	....	----------	620	621	---	...........................	-	......	-	......	................	785	786	..	-	.	-	..-..........	---------	..........	---	............	-	..	-----	902	903	..	-	....	..........................	---	...	---	..................	1061	1062	.	..	--	.	------
Neisseria meningitidis	isolate	B215	NZ_FZUT01000045.1	16278	...........................	..............	-----	....	----------	16144	16143	---	...........................	-	......	-	......	K.IA..V.........	15979	15978	.A	-	.	-	AEVHTF...QY..	---------	.N..ADK...	---	..V.E..N.K.H	-	.A	-----	15859	15858	.N	-	AS.L	..........F.............D.	---	...	---	LD.........S......	15700	15699	.	R.	--	L	------
Neisseria meningitidis	isolate	B218	NZ_FZUY01000042.1	486	...........................	..............	-----	....	----------	620	621	---	...........................	-	......	-	......	................	785	786	..	-	.	-	..-..........	---------	..........	---	............	-	..	-----	902	903	..	-	....	..........................	---	...	---	..................	1061	1062	.	..	--	.	------
Neisseria meningitidis	isolate	B219	NZ_FZUW01000055.1	397	...........................	..............	-----	....	----------	531	532	---	...........................	-	......	-	......	................	696	697	..	-	.	-	..-..........	---------	..........	---	............	-	..	-----	813	814	..	-	....	..........................	---	...	---	..................	972	973	.	..	--	.	------
Neisseria meningitidis	isolate	B222	NZ_FZUS01000042.1	486	...........................	..............	-----	....	----------	620	621	---	...........................	-	......	-	......	................	785	786	..	-	.	-	..-..........	---------	..........	---	............	-	..	-----	902	903	..	-	....	..........................	---	...	---	..................	1061	1062	.	..	--	.	------
Neisseria meningitidis	isolate	B227	NZ_FZUU01000043.1	306	...........................	..............	-----	....	----------	440	441	---	...........................	-	......	-	......	................	605	606	..	-	.	-	..-..........	---------	..........	---	............	-	..	-----	722	723	..	-	....	..........................	---	...	---	..................	881	882	.	..	--	.	------
Neisseria meningitidis	isolate	B231	NZ_FZUR01000039.1	15721	...........................	..............	-----	....	----------	15587	15586	---	...........................	-	......	-	......	................	15422	15421	..	-	.	-	..-..........	---------	..........	---	............	-	..	-----	15305	15304	..	-	....	..........................	---	...	---	..................	15146	15145	.	..	--	.	------
Neisseria meningitidis	isolate	B232	NZ_FZUQ01000037.1	15721	...........................	..............	-----	....	----------	15587	15586	---	...........................	-	......	-	......	................	15422	15421	..	-	.	-	..-..........	---------	..........	---	............	-	..	-----	15305	15304	..	-	....	..........................	---	...	---	..................	15146	15145	.	..	--	.	------
Neisseria meningitidis	isolate	B237	NZ_FZUV01000048.1	16725	...........................	..............	-----	....	----------	16591	16590	---	...........................	-	......	-	......	K.IA..V.........	16426	16425	.A	-	.	-	AEVHTF...QY..	---------	.N..ADK...	---	..V.E..N.K.H	-	.A	-----	16306	16305	.N	-	AS.L	..........F.............D.	---	...	---	LD.........S......	16147	16146	.	R.	--	L	------
Neisseria meningitidis	isolate	B238	NZ_FZUZ01000051.1	16725	...........................	..............	-----	....	----------	16591	16590	---	...........................	-	......	-	......	K.IA..V.........	16426	16425	.A	-	.	-	AEVHTF...QY..	---------	.N..ADK...	---	..V.E..N.K.H	-	.A	-----	16306	16305	.N	-	AS.L	..........F.............D.	---	...	---	LD.........S......	16147	16146	.	R.	--	L	------
Neisseria meningitidis	isolate	B239	NZ_FZVB01000048.1	15872	...........................	..............	-----	....	----------	15738	15737	---	...........................	-	......	-	......	................	15573	15572	..	-	.	-	..-..........	---------	..........	---	............	-	..	-----	15456	15455	..	-	....	..........................	---	...	---	..................	15297	15296	.	..	--	.	------
Neisseria meningitidis	isolate	B240	NZ_FZVE01000039.1	486	...........................	..............	-----	....	----------	620	621	---	...........................	-	......	-	......	................	785	786	..	-	.	-	..-..........	---------	..........	---	............	-	..	-----	902	903	..	-	....	..........................	---	...	---	..................	1061	1062	.	..	--	.	------
Neisseria meningitidis	isolate	B241	NZ_FZVF01000040.1	16805	...........................	..............	-----	....	----------	16671	16670	---	...........................	-	......	-	......	................	16506	16505	..	-	.	-	..-..........	---------	..........	---	............	-	..	-----	16389	16388	..	-	....	..........................	---	...	---	..................	16230	16229	.	..	--	.	------
Neisseria meningitidis	isolate	B243	NZ_FZVJ01000041.1	397	...........................	..............	-----	....	----------	531	532	---	...........................	-	......	-	......	................	696	697	..	-	.	-	..-..........	---------	..........	---	............	-	..	-----	813	814	..	-	....	..........................	---	...	---	..................	972	973	.	..	--	.	------
Neisseria meningitidis	isolate	B245	NZ_FZVH01000048.1	16725	...........................	..............	-----	....	----------	16591	16590	---	...........................	-	......	-	......	K.IA..V.........	16426	16425	.A	-	.	-	AEVHTF...QY..	---------	.N..ADK...	---	..V.E..N.K.H	-	.A	-----	16306	16305	.N	-	AS.L	..........F.............D.	---	...	---	LD.........S......	16147	16146	.	R.	--	L	------
Neisseria meningitidis	isolate	B246	NZ_FZVI01000040.1	306	...........................	..............	-----	....	----------	440	441	---	...........................	-	......	-	......	................	605	606	..	-	.	-	..-..........	---------	..........	---	............	-	..	-----	722	723	..	-	....	..........................	---	...	---	..................	881	882	.	..	--	.	------
Neisseria meningitidis	isolate	B250	NZ_FZVA01000050.1	16654	...........................	..............	-----	....	----------	16520	16519	---	...........................	-	......	-	......	K.IA..V.........	16355	16354	.A	-	.	-	AEVHTF...QY..	---------	.N..ADK...	---	..V.E..N.K.H	-	.A	-----	16235	16234	.N	-	AS.L	..........F.............D.	---	...	---	LD.........S......	16076	16075	.	R.	--	L	------
Neisseria meningitidis	isolate	B251	NZ_FZVD01000042.1	486	...........................	..............	-----	....	----------	620	621	---	...........................	-	......	-	......	................	785	786	..	-	.	-	..-..........	---------	..........	---	............	-	..	-----	902	903	..	-	....	..........................	---	...	---	..................	1061	1062	.	..	--	.	------
Neisseria meningitidis	isolate	B253	NZ_FZVG01000042.1	486	...........................	..............	-----	....	----------	620	621	---	...........................	-	......	-	......	................	785	786	..	-	.	-	..-..........	---------	..........	---	............	-	..	-----	902	903	..	-	....	..........................	---	...	---	..................	1061	1062	.	..	--	.	------
Neisseria meningitidis	isolate	B254	NZ_FZVP01000041.1	16812	...........................	..............	-----	....	----------	16678	16677	---	...........................	-	......	-	......	................	16513	16512	..	-	.	-	..-..........	---------	..........	---	............	-	..	-----	16396	16395	..	-	....	..........................	---	...	---	..................	16237	16236	.	..	--	.	------
Neisseria meningitidis	isolate	B256	NZ_FZVK01000045.1	486	...........................	..............	-----	....	----------	620	621	---	...........................	-	......	-	......	................	785	786	..	-	.	-	..-..........	---------	..........	---	............	-	..	-----	902	903	..	-	....	..........................	---	...	---	..................	1061	1062	.	..	--	.	------
Neisseria meningitidis	isolate	B260	NZ_FZVW01000046.1	16725	...........................	..............	-----	....	----------	16591	16590	---	...........................	-	......	-	......	K.IA..V.........	16426	16425	.A	-	.	-	AEVHTF...QY..	---------	.N..ADK...	---	..V.E..N.K.H	-	.A	-----	16306	16305	.N	-	AS.L	..........F.............D.	---	...	---	LD.........S......	16147	16146	.	R.	--	L	------
Neisseria meningitidis	isolate	B261	NZ_FZVR01000049.1	16755	...........................	..............	-----	....	----------	16621	16620	---	...........................	-	......	-	......	K.IA..V.........	16456	16455	.A	-	.	-	AEVHTF...QY..	---------	.N..ADK...	---	..V.E..N.K.H	-	.A	-----	16336	16335	.N	-	AS.L	..........F.............D.	---	...	---	LD.........S......	16177	16176	.	R.	--	L	------
Neisseria meningitidis	isolate	B264	NZ_FZVL01000041.1	486	...........................	..............	-----	....	----------	620	621	---	...........................	-	......	-	......	................	785	786	..	-	.	-	..-..........	---------	..........	---	............	-	..	-----	902	903	..	-	....	..........................	---	...	---	..................	1061	1062	.	..	--	.	------
Neisseria meningitidis	isolate	B266	NZ_FZVQ01000053.1	313	...........................	..............	-----	....	----------	447	448	---	...........................	-	......	-	......	K.IA..V.........	612	613	.A	-	.	-	AEVHTF...QY..	---------	.N..ADK...	---	..V.E..N...H	-	.A	-----	732	733	.S	-	AS.L	..........F.............D.	---	...	---	LD.........S......	891	892	.	R.	--	L	------
Neisseria meningitidis	isolate	B269	NZ_FZVS01000051.1	16725	...........................	..............	-----	....	----------	16591	16590	---	...........................	-	......	-	......	K.IA..V.........	16426	16425	.A	-	.	-	AEVHTF...QY..	---------	.N..ADK...	---	..V.E..N.K.H	-	.A	-----	16306	16305	.N	-	AS.L	..........F.............D.	---	...	---	LD.........S......	16147	16146	.	R.	--	L	------
Neisseria meningitidis	isolate	B276	NZ_FZWC01000043.1	398	...............L...........	..............	-----	....	----------	532	533	---	...........................	-	......	-	......	................	697	698	..	-	.	-	..-..........	---------	..........	---	............	-	..	-----	814	815	..	-	....	..............I...........	---	...	---	..................	973	974	.	..	--	.	------
Neisseria meningitidis	isolate	B280	NZ_FZVO01000080.1	313	...........................	..............	-----	....	----------	447	448	---	...........................	-	......	-	......	K.IA..V.........	612	613	.A	-	.	-	AEVHTF...QY..	---------	.N..ADK...	---	..V.E..N.K.H	-	.A	-----	732	733	.N	-	AS.L	..........F.............D.	---	...	---	LD.........S......	891	892	.	R.	--	L	------
Neisseria meningitidis	isolate	B282	NZ_FZWG01000107.1	5445	...........................	..............	-----	....	----------	5311	5310	---	...........................	-	......	-	......	K.IA..V.........	5146	5145	.A	-	.	-	AEVHTF...QY..	---------	.N..ADK...	---	..V.E..N.K.H	-	.A	-----	5026	5025	.N	-	AS.L	..........F.............D.	---	...	---	LD.........S......	4867	4866	.	R.	--	L	------
Neisseria meningitidis	isolate	B283	NZ_FZVM01000103.1	5445	...........................	..............	-----	....	----------	5311	5310	---	...........................	-	......	-	......	K.IA..V.........	5146	5145	.A	-	.	-	AEVHTF...QY..	---------	.N..ADK...	---	..V.E..N.K.H	-	.A	-----	5026	5025	.N	-	AS.L	..........F.............D.	---	...	---	LD.........S......	4867	4866	.	R.	--	L	------
Neisseria meningitidis	isolate	B284	NZ_FZVN01000102.1	5445	...........................	..............	-----	....	----------	5311	5310	---	...........................	-	......	-	......	K.IA..V.........	5146	5145	.A	-	.	-	AEVHTF...QY..	---------	.N..ADK...	---	..V.E..N.K.H	-	.A	-----	5026	5025	.N	-	AS.L	..........F.............D.	---	...	---	LD.........S......	4867	4866	.	R.	--	L	------
Neisseria meningitidis	isolate	B285	NZ_FZWJ01000042.1	486	...........................	..............	-----	....	----------	620	621	---	...........................	-	......	-	......	................	785	786	..	-	.	-	..-..........	---------	..........	---	............	-	..	-----	902	903	..	-	....	..........................	---	...	---	..................	1061	1062	.	..	--	.	------
Neisseria meningitidis	isolate	B286	NZ_FZVU01000043.1	16731	...........................	..............	-----	....	----------	16597	16596	---	...........................	-	......	-	......	................	16432	16431	..	-	.	-	..-..........	---------	..........	---	............	-	..	-----	16315	16314	..	-	....	..........................	---	...	---	..................	16156	16155	.	..	--	.	------
Neisseria meningitidis	isolate	B288	NZ_FZWD01000104.1	4764	...........................	..............	-----	....	----------	4630	4629	---	...........................	-	......	-	......	................	4465	4464	..	-	.	-	..-..........	---------	..........	---	............	-	..	-----	4348	4347	..	-	....	..........................	---	...	---	..................	4189	4188	.	..	--	.	------
Neisseria meningitidis	isolate	B289	NZ_FZWI01000048.1	16902	...........................	..............	-----	....	----------	16768	16767	---	...........................	-	......	-	......	K.IA..V.........	16603	16602	.A	-	.	-	AEVHTF...QY..	---------	.N..ADK...	---	..V.E..N.K.H	-	.A	-----	16483	16482	.N	-	AS.L	..........F.............D.	---	...	---	LD.........S......	16324	16323	.	R.	--	L	------
Neisseria meningitidis	isolate	B290	NZ_FZVY01000050.1	16903	...........................	..............	-----	....	----------	16769	16768	---	...........................	-	......	-	......	K.IA..V.........	16604	16603	.A	-	.	-	AEVHTF...QY..	---------	.N..ADK...	---	..V.E..N.K.H	-	.A	-----	16484	16483	.N	-	AS.L	..........F.............D.	---	...	---	LD.........S......	16325	16324	.	R.	--	L	------
Neisseria meningitidis	isolate	B291	NZ_FZWE01000043.1	300	...........................	..............	-----	....	----------	434	435	---	...........................	-	......	-	......	................	599	600	..	-	.	-	..-..........	---------	..........	---	............	-	..	-----	716	717	..	-	....	..........................	---	...	---	..................	875	876	.	..	--	.	------
Neisseria meningitidis	isolate	B292	NZ_FZWH01000042.1	16615	...........................	..............	-----	....	----------	16481	16480	---	...........................	-	......	-	......	................	16316	16315	..	-	.	-	..-..........	---------	..........	---	............	-	..	-----	16199	16198	..	-	....	..........................	---	...	---	..................	16040	16039	.	..	--	.	------
Neisseria meningitidis	isolate	B293	NZ_FZVZ01000046.1	16725	...........................	..............	-----	....	----------	16591	16590	---	...........................	-	......	-	......	K.IA..V.........	16426	16425	.A	-	.	-	AEVHTF...QY..	---------	.N..ADK...	---	..V.E..N.K.H	-	.A	-----	16306	16305	.N	-	AS.L	..........F.............D.	---	...	---	LD.........S......	16147	16146	.	R.	--	L	------
Neisseria meningitidis	isolate	B294	NZ_FZVV01000049.1	16725	...........................	..............	-----	....	----------	16591	16590	---	...........................	-	......	-	......	K.IA..V.........	16426	16425	.A	-	.	-	AEVHTF...QY..	---------	.N..ADK...	---	..V.E..N.K.H	-	.A	-----	16306	16305	.N	-	AS.L	..........F.............D.	---	...	---	LD.........S......	16147	16146	.	R.	--	L	------
Neisseria meningitidis	isolate	B295	NZ_FZXI01000040.1	486	...........................	..............	-----	....	----------	620	621	---	...........................	-	......	-	......	................	785	786	..	-	.	-	..-..........	---------	..........	---	............	-	..	-----	902	903	..	-	....	..........................	---	...	---	..................	1061	1062	.	..	--	.	------
Neisseria meningitidis	isolate	B296	NZ_FZWA01000046.1	15566	...........................	..............	-----	....	----------	15432	15431	---	...........................	-	......	-	......	................	15267	15266	..	-	.	-	..-..........	---------	..........	---	............	-	..	-----	15150	15149	..	-	....	..........................	---	...	---	..................	14991	14990	.	..	--	.	------
Neisseria meningitidis	isolate	B297	NZ_FZWB01000043.1	16657	...........................	..............	-----	....	----------	16523	16522	---	...........................	-	......	-	......	................	16358	16357	..	-	.	-	..-..........	---------	..........	---	............	-	..	-----	16241	16240	..	-	....	..........................	---	...	---	..................	16082	16081	.	..	--	.	------
Neisseria meningitidis	isolate	B299	NZ_FZVT01000050.1	16725	...........................	..............	-----	....	----------	16591	16590	---	...........................	-	......	-	......	K.IA..V.........	16426	16425	.A	-	.	-	AEVHTF...QY..	---------	.N..ADK...	---	..V.E..N.K.H	-	.A	-----	16306	16305	.N	-	AS.L	..........F.............D.	---	...	---	LD.........S......	16147	16146	.	R.	--	L	------
Neisseria meningitidis	isolate	B301	NZ_FZXC01000045.1	313	...........................	..............	-----	....	----------	447	448	---	...........................	-	......	-	......	................	612	613	..	-	.	-	..-..........	---------	..........	---	............	-	..	-----	729	730	..	-	....	..........................	---	...	---	..................	888	889	.	..	--	.	------
Neisseria meningitidis	isolate	B304	NZ_FZWL01000044.1	15902	...........................	..............	-----	....	----------	15768	15767	---	...........................	-	......	-	......	................	15603	15602	..	-	.	-	..-..........	---------	..........	---	............	-	..	-----	15486	15485	..	-	....	..........................	---	...	---	..................	15327	15326	.	..	--	.	------
Neisseria meningitidis	isolate	B306	NZ_FZVX01000043.1	16295	...........................	..............	-----	....	----------	16161	16160	---	...........................	-	......	-	......	................	15996	15995	..	-	.	-	..-..........	---------	..........	---	............	-	..	-----	15879	15878	..	-	....	..........................	---	...	---	..................	15720	15719	.	..	--	.	------
Neisseria meningitidis	isolate	B308	NZ_FZWQ01000040.1	16785	...........................	..............	-----	....	----------	16651	16650	---	...........................	-	......	-	......	................	16486	16485	..	-	.	-	..-..........	---------	..........	---	............	-	..	-----	16369	16368	..	-	....	..........................	---	...	---	..................	16210	16209	.	..	--	.	------
Neisseria meningitidis	isolate	B309	NZ_FZWZ01000052.1	313	...........................	..............	-----	....	----------	447	448	---	...........................	-	......	-	......	K.IA..V.........	612	613	.A	-	.	-	AEVHTF...QY..	---------	.N..ADK...	---	..V.E..N.K.H	-	.A	-----	732	733	.N	-	AS.L	..........F.............D.	---	...	---	LD.........S......	891	892	.	R.	--	L	------
Neisseria meningitidis	isolate	B312	NZ_FZWN01000104.1	5547	...........................	..............	-----	....	----------	5413	5412	---	...........................	-	......	-	......	................	5248	5247	..	-	.	-	..-..........	---------	..........	---	............	-	..	-----	5131	5130	..	-	....	..........................	---	...	---	..................	4972	4971	.	..	--	.	------
Neisseria meningitidis	isolate	B317	NZ_FZWM01000035.1	16521	...........................	..............	-----	....	----------	16387	16386	---	...........................	-	......	-	......	K.IA..V.........	16222	16221	.A	-	.	-	AEVHTF...QY..	---------	.N..ADK...	---	..V.E..N...H	-	.A	-----	16102	16101	.G	-	AS.L	..........F.............D.	---	...	---	LD.........S......	15943	15942	.	R.	--	L	------
Neisseria meningitidis	isolate	B325	NZ_FZWU01000042.1	307	...........................	..............	-----	....	----------	441	442	---	...........................	-	......	-	......	................	606	607	..	-	.	-	..-..........	---------	..........	---	............	-	..	-----	723	724	..	-	....	..........................	---	...	---	..................	882	883	.	..	--	.	------
Neisseria meningitidis	isolate	B328	NZ_FZWW01000045.1	16805	...........................	..............	-----	....	----------	16671	16670	---	...........................	-	......	-	......	................	16506	16505	..	-	.	-	..-..........	---------	..........	---	............	-	..	-----	16389	16388	..	-	....	..........................	---	...	---	..................	16230	16229	.	..	--	.	------
Neisseria meningitidis	isolate	B331	NZ_FZWK01000044.1	16736	...........................	..............	-----	....	----------	16602	16601	---	...........................	-	......	-	......	K.IA..V.........	16437	16436	.A	-	.	-	AEVHTF...QY..	---------	.N..ADK...	---	..V.E..N.K.H	-	.A	-----	16317	16316	.N	-	AS.L	..........F.............D.	---	...	---	LD.........S......	16158	16157	.	R.	--	L	------
Neisseria meningitidis	isolate	B332	NZ_FZWR01000122.1	4764	...........................	..............	-----	....	----------	4630	4629	---	...........................	-	......	-	......	................	4465	4464	..	-	.	-	..-..........	---------	..........	---	............	-	..	-----	4348	4347	..	-	....	..........................	---	...	---	..................	4189	4188	.	..	--	.	------
Neisseria meningitidis	isolate	B335	NZ_FZWX01000089.1	308	...........................	..............	-----	....	----------	442	443	---	...........................	-	......	-	......	................	607	608	..	-	.	-	..-..........	---------	..........	---	............	-	..	-----	724	725	..	-	....	..........................	---	...	---	..................	883	884	.	..	--	.	------
Neisseria meningitidis	isolate	B340	NZ_FZWO01000045.1	16723	...........................	..............	-----	....	----------	16589	16588	---	...........................	-	......	-	......	K.IA..V.........	16424	16423	.A	-	.	-	AEVHTF...QY..	---------	.N..ADK...	---	..V.E..N.K.H	-	.A	-----	16304	16303	.N	-	AS.L	..........F.............D.	---	...	---	LD.........S......	16145	16144	.	R.	--	L	------
Neisseria meningitidis	isolate	B341	NZ_FZXB01000092.1	308	...........................	..............	-----	....	----------	442	443	---	...........................	-	......	-	......	................	607	608	..	-	.	-	..-..........	---------	..........	---	............	-	..	-----	724	725	..	-	....	..........................	---	...	---	..................	883	884	.	..	--	.	------
Neisseria meningitidis	isolate	B343	NZ_FZWT01000044.1	486	...........................	..............	-----	....	----------	620	621	---	...........................	-	......	-	......	................	785	786	..	-	.	-	..-..........	---------	..........	---	............	-	..	-----	902	903	..	-	....	..........................	---	...	---	..................	1061	1062	.	..	--	.	------
Neisseria meningitidis	isolate	B345	NZ_FZWS01000043.1	15766	...........................	..............	-----	....	----------	15632	15631	---	...........................	-	......	-	......	................	15467	15466	..	-	.	-	..-..........	---------	..........	---	............	-	..	-----	15350	15349	..	-	....	..........................	---	...	---	..................	15191	15190	.	..	--	.	------
Neisseria meningitidis	isolate	B346	NZ_FZXA01000041.1	397	...........................	..............	-----	....	----------	531	532	---	...........................	-	......	-	......	................	696	697	..	-	.	-	..-..........	---------	..........	---	............	-	..	-----	813	814	..	-	....	..........................	---	...	---	..................	972	973	.	..	--	.	------
Neisseria meningitidis	isolate	B349	NZ_FZWP01000044.1	15766	...........................	..............	-----	....	----------	15632	15631	---	...........................	-	......	-	......	................	15467	15466	..	-	.	-	..-..........	---------	..........	---	............	-	..	-----	15350	15349	..	-	....	..........................	---	...	---	..................	15191	15190	.	..	--	.	------
Neisseria meningitidis	isolate	B357	NZ_FZWY01000049.1	15852	...........................	..............	-----	....	----------	15718	15717	---	...........................	-	......	-	......	................	15553	15552	..	-	.	-	..-..........	---------	..........	---	............	-	..	-----	15436	15435	..	-	....	..........................	---	...	---	..................	15277	15276	.	..	--	.	------
Neisseria meningitidis	isolate	B360	NZ_FZWV01000037.1	16756	...........................	..............	-----	....	----------	16622	16621	---	...........................	-	......	-	......	K.IA..V.........	16457	16456	.A	-	.	-	AEVHTF...QY..	---------	.N..ADK...	---	..V.E..N...H	-	.A	-----	16337	16336	.G	-	AS.L	..........F.............D.	---	...	---	LD.........S......	16178	16177	.	R.	--	L	------
Neisseria meningitidis	isolate	B363	NZ_FZYQ01000081.1	805	...........................	..............	-----	....	----------	939	940	---	...........................	-	......	-	......	................	1104	1105	..	-	.	-	..-..........	---------	..........	---	............	-	..	-----	1221	1222	..	-	....	..........................	---	...	---	..................	1380	1381	.	..	--	.	------
Neisseria meningitidis	isolate	B364	NZ_FZXE01000049.1	16699	...........................	..............	-----	....	----------	16565	16564	---	...........................	-	......	-	......	K.IA..V.........	16400	16399	.A	-	.	-	AEVHTF...QY..	---------	.N..ADK...	---	..V.E..N.K.H	-	.A	-----	16280	16279	.N	-	AS.L	..........F.............D.	---	...	---	LD.........S......	16121	16120	.	R.	--	L	------
Neisseria meningitidis	isolate	B366	NZ_FZXV01000042.1	486	...........................	..............	-----	....	----------	620	621	---	...........................	-	......	-	......	................	785	786	..	-	.	-	..-..........	---------	..........	---	............	-	..	-----	902	903	..	-	....	..........................	---	...	---	..................	1061	1062	.	..	--	.	------
Neisseria meningitidis	isolate	B368	NZ_FZXM01000042.1	16615	...........................	..............	-----	....	----------	16481	16480	---	...........................	-	......	-	......	................	16316	16315	..	-	.	-	..-..........	---------	..........	---	............	-	..	-----	16199	16198	..	-	....	..........................	---	...	---	..................	16040	16039	.	..	--	.	------
Neisseria meningitidis	isolate	B369	NZ_FZXS01000042.1	5568	...........................	..............	-----	....	----------	5434	5433	---	...........................	-	......	-	......	K.IA..V.........	5269	5268	.A	-	.	-	AEVHTF...QY..	---------	.N..ADK...	---	..V.E..N...H	-	.A	-----	5149	5148	.S	-	AS.L	..........F.............D.	---	...	---	LD.........S......	4990	4989	.	R.	--	L	------
Neisseria meningitidis	isolate	B370	NZ_FZXT01000043.1	16620	...........................	..............	-----	....	----------	16486	16485	---	...........................	-	......	-	......	................	16321	16320	..	-	.	-	..-..........	---------	..........	---	............	-	..	-----	16204	16203	..	-	....	..........................	---	...	---	..................	16045	16044	.	..	--	.	------
Neisseria meningitidis	isolate	B371	NZ_FZXG01000048.1	13190	...........................	..............	-----	....	----------	13056	13055	---	...........................	-	......	-	......	................	12891	12890	..	-	.	-	..-..........	---------	..........	---	............	-	..	-----	12774	12773	..	-	....	..........................	---	...	---	..................	12615	12614	.	..	--	.	------
Neisseria meningitidis	isolate	B377	NZ_FZXK01000045.1	16736	...........................	..............	-----	....	----------	16602	16601	---	...........................	-	......	-	......	K.IA..V.........	16437	16436	.A	-	.	-	AEVHTF...QY..	---------	.N..ADK...	---	..V.E..N.K.H	-	.A	-----	16317	16316	.N	-	AS.L	..........F.............D.	---	...	---	LD.........S......	16158	16157	.	R.	--	L	------
Neisseria meningitidis	isolate	B379	NZ_FZXH01000052.1	16771	...........................	..............	-----	....	----------	16637	16636	---	...........................	-	......	-	......	K.IA..V.........	16472	16471	.A	-	.	-	AEVHTF...QY..	---------	.N..ADK...	---	..V.E..N.K.H	-	.A	-----	16352	16351	.N	-	AS.L	..........F.............D.	---	...	---	LD.........S......	16193	16192	.	R.	--	L	------
Neisseria meningitidis	isolate	B380	NZ_FZXD01000047.1	16056	...........................	..............	-----	....	----------	15922	15921	---	...........................	-	......	-	......	................	15757	15756	..	-	.	-	..-..........	---------	..........	---	............	-	..	-----	15640	15639	..	-	....	..........................	---	...	---	..................	15481	15480	.	..	--	.	------
Neisseria meningitidis	isolate	B385	NZ_FZXJ01000094.1	583	...........................	..............	-----	....	----------	717	718	---	...........................	-	......	-	......	................	882	883	..	-	.	-	..-..........	---------	..........	---	............	-	..	-----	999	1000	..	-	....	..........................	---	...	---	..................	1158	1159	.	..	--	.	------
Neisseria meningitidis	isolate	B387	NZ_FZXP01000091.1	566	...........................	..............	-----	....	----------	700	701	---	...........................	-	......	-	......	................	865	866	..	-	.	-	..-..........	---------	..........	---	............	-	..	-----	982	983	..	-	....	..........................	---	...	---	..................	1141	1142	.	..	--	.	------
Neisseria meningitidis	isolate	B388	NZ_FZXF01000083.1	5476	...........................	..............	-----	....	----------	5342	5341	---	...........................	-	......	-	......	................	5177	5176	..	-	.	-	..-..........	---------	..........	---	............	-	..	-----	5060	5059	..	-	....	..........................	---	...	---	..................	4901	4900	.	..	--	.	------
Neisseria meningitidis	isolate	B392	NZ_FZXY01000044.1	313	...........................	..............	-----	....	----------	447	448	---	...........................	-	......	-	......	K.IA..V.........	612	613	.A	-	.	-	AEVHTF...QY..	---------	.N..ADK...	---	..V.E..N.K.H	-	.A	-----	732	733	.N	-	AS.L	..........F.............D.	---	...	---	LD.........S......	891	892	.	R.	--	L	------
Neisseria meningitidis	isolate	B394	NZ_FZYC01000040.1	286	...........................	..............	-----	....	----------	420	421	---	...........................	-	......	-	......	................	585	586	..	-	.	-	..-..........	---------	..........	---	............	-	..	-----	702	703	..	-	....	..........................	---	...	---	..................	861	862	.	..	--	.	------
Neisseria meningitidis	isolate	B396	NZ_FZXW01000042.1	397	...........................	..............	-----	....	----------	531	532	---	...........................	-	......	-	......	................	696	697	..	-	.	-	..-..........	---------	..........	---	............	-	..	-----	813	814	..	-	....	..........................	---	...	---	..................	972	973	.	..	--	.	------
Neisseria meningitidis	isolate	B401	NZ_FZXR01000046.1	16736	...........................	..............	-----	....	----------	16602	16601	---	...........................	-	......	-	......	K.IA..V.........	16437	16436	.A	-	.	-	AEVHTF...QY..	---------	.N..ADK...	---	..V.E..N.K.H	-	.A	-----	16317	16316	.N	-	AS.L	..........F.............D.	---	...	---	LD.........S......	16158	16157	.	R.	--	L	------
Neisseria meningitidis	isolate	B402	NZ_FZXX01000046.1	16564	...........................	..............	-----	....	----------	16430	16429	---	...........................	-	......	-	......	K.IA..V.........	16265	16264	.A	-	.	-	AEVHTF...QY..	---------	.N..ADK...	---	..V.E..N.K.H	-	.A	-----	16145	16144	.N	-	AS.L	..........F.............D.	---	...	---	LD.........S......	15986	15985	.	R.	--	L	------
Neisseria meningitidis	isolate	B403	NZ_FZYB01000077.1	313	...........................	..............	-----	....	----------	447	448	---	...........................	-	......	-	......	K.IA..V.........	612	613	.A	-	.	-	AEVHTF...QY..	---------	.N..ADK...	---	..V.E..N.K.H	-	.A	-----	732	733	.N	-	AS.L	..........F.............D.	---	...	---	LD.........S......	891	892	.	R.	--	L	------
Neisseria meningitidis	isolate	B408	NZ_FZXQ01000041.1	307	...........................	..............	-----	....	----------	441	442	---	...........................	-	......	-	......	K.IA..V.........	606	607	.A	-	.	-	AEVHTF...QY..	---------	.N..ADK...	---	..V.E..N.K.H	-	.A	-----	726	727	.N	-	AS.L	..........F.............D.	---	...	---	LD.........S......	885	886	.	R.	--	L	------
Neisseria meningitidis	isolate	B411	NZ_FZXO01000050.1	15867	...........................	..............	-----	....	----------	15733	15732	---	...........................	-	......	-	......	................	15568	15567	..	-	.	-	..-..........	---------	..........	---	............	-	..	-----	15451	15450	..	-	....	..........................	---	...	---	..................	15292	15291	.	..	--	.	------
Neisseria meningitidis	strain	B6116/77	NZ_CP007667.1	1095542	...........................	..............	-----	....	----------	1095408	1095407	---	...........................	-	......	-	......	................	1095243	1095242	..	-	.	-	..-..........	---------	..........	---	............	-	..	-----	1095126	1095125	..	-	....	..........................	---	...	---	..................	1094967	1094966	.	..	--	.	------
Neisseria meningitidis	strain	CHA	NZ_MULP01000040.1	16532	...........................	..............	-----	....	----------	16398	16397	---	...........................	-	......	-	......	................	16233	16232	..	-	.	-	..-..........	---------	..........	---	............	-	..	-----	16116	16115	..	-	....	..........................	---	...	---	..................	15957	15956	.	..	--	.	------
Neisseria meningitidis	strain	CHUV	NZ_CVTF01000015.1	24807	...............L...........	..............	-----	....	----------	24941	24942	---	...........................	-	......	-	......	................	25106	25107	..	-	.	-	..-..........	---------	..........	---	............	-	..	-----	25223	25224	..	-	....	..........................	---	...	---	..................	25382	25383	.	..	--	.	------
Neisseria meningitidis	strain	COL-201504-11	NZ_CP017257.1	668453	...........................	..............	-----	....	----------	668319	668318	---	...........................	-	......	-	......	................	668154	668153	..	-	.	-	..-..........	---------	..........	---	............	-	..	-----	668037	668036	..	-	....	..........................	---	...	---	..................	667878	667877	.	..	--	.	------
Neisseria meningitidis	strain	COL-201505-31	NZ_MJAV01000001.1	1109363	...........................	..............	-----	....	----------	1109229	1109228	---	...........................	-	......	-	......	................	1109064	1109063	..	-	.	-	..-..........	---------	..........	---	............	-	..	-----	1108947	1108946	..	-	....	..........................	---	...	---	..................	1108788	1108787	.	..	--	.	------
Neisseria meningitidis	strain	CU385	NZ_AEQJ01000035.1	6274	...........................	..............	-----	....	----------	6408	6409	---	...........................	-	......	-	......	................	6573	6574	..	-	.	-	..-..........	---------	..........	---	............	-	..	-----	6690	6691	..	-	....	..........................	---	...	---	..................	6849	6850	.	..	--	.	------
Neisseria meningitidis	strain	DE10444	NZ_CP012392.1	1530823	...........................	..............	-----	....	----------	1530957	1530958	---	...........................	-	......	-	......	................	1531122	1531123	..	-	.	-	..-..........	---------	..........	---	............	-	..	-----	1531239	1531240	..	-	....	..........................	---	...	---	..................	1531398	1531399	.	..	--	.	------
Neisseria meningitidis	strain	DE8555	NZ_CP012393.1	672756	...........................	..............	-----	....	----------	672622	672621	---	...........................	-	......	-	......	................	672457	672456	..	-	.	-	..-..........	---------	..........	---	............	-	..	-----	672340	672339	..	-	....	..........................	---	...	---	..................	672181	672180	.	..	--	.	------
Neisseria meningitidis	strain	DE8669	NZ_CP012391.1	743306	...........................	..............	-----	....	----------	743172	743171	---	...........................	-	......	-	......	K.IA..V.........	743007	743006	.A	-	.	-	AEVHTF...QY..	---------	.N..ADK...	---	..V.E..N...H	-	.A	-----	742887	742886	.G	-	AS.L	..........F.............D.	---	...	---	LD.........S......	742728	742727	.	R.	--	L	------
Neisseria meningitidis	strain	DE9622	NZ_AJJX01000048.1	17022	...........................	..............	-----	....	----------	16888	16887	---	...........................	-	......	-	......	K.IA..V.........	16723	16722	.A	-	.	-	AEVHTF...QY..	---------	.N..ADK...	---	..V.E..N...H	-	.A	-----	16603	16602	.G	-	AS.L	..........F.............D.	---	...	---	LD.........S......	16444	16443	.	R.	--	L	------
Neisseria meningitidis	strain	DE9686	NZ_AJJW01000047.1	16985	...........................	..............	-----	....	----------	16851	16850	---	...........................	-	......	-	......	K.IA..V.........	16686	16685	.A	-	.	-	AEVHTF...QY..	---------	.N..ADK...	---	..V.E..N...H	-	.A	-----	16566	16565	.G	-	AS.L	..........F.............D.	---	...	---	LD.........S......	16407	16406	.	R.	--	L	------
Neisseria meningitidis	strain	DE9938	NZ_AJJY01000077.1	474	...........................	..............	-----	....	----------	608	609	---	...........................	-	......	-	......	K.IA..V.........	773	774	.A	-	.	-	AEVHTF...QY..	---------	.N..ADK...	---	..V.E..N...H	-	.A	-----	893	894	.G	-	AS.L	..........F.............D.	---	...	---	LD.........S......	1052	1053	.	R.	--	L	------
Neisseria meningitidis	strain	DuyDNT	NZ_RPSF01000001.1	713261	...........................	..............	-----	....	----------	713127	713126	---	...........................	-	......	-	......	K.IA..V.........	712962	712961	.A	-	.	-	AEVHTF...QY..	---------	.N..ADK...	---	..V.E..N.K.H	-	.A	-----	712842	712841	.N	-	AS.L	..........F.............D.	---	...	---	LD.........S......	712683	712682	.	R.	--	L	------
Neisseria meningitidis	strain	ES14902	NZ_AEQI01000032.1	162585	...........................	..............	-----	....	----------	162719	162720	---	...........................	-	......	-	......	................	162884	162885	..	-	.	-	..-..........	---------	..........	---	............	-	..	-----	163001	163002	..	-	....	..........................	---	...	---	..................	163160	163161	.	..	--	.	------
Neisseria meningitidis	strain	FAM18	NC_008767.1	674728	...........................	..............	-----	....	----------	674594	674593	---	...........................	-	......	-	......	................	674429	674428	..	-	.	-	..-..........	---------	..........	---	............	-	..	-----	674312	674311	..	-	....	..........................	---	...	---	..................	674153	674152	.	..	--	.	------
Neisseria meningitidis	strain	FDAARGOS_208	NZ_NBTU02000001.1	315670	...........................	..............	-----	....	----------	315536	315535	---	...........................	-	......	-	......	................	315371	315370	..	-	.	-	..-..........	---------	..........	---	............	-	..	-----	315254	315253	..	-	....	..........................	---	...	---	..................	315095	315094	.	..	--	.	------
Neisseria meningitidis	strain	FDAARGOS_209	NZ_CP020420.2	650003	...........................	..............	-----	....	----------	650137	650138	---	...........................	-	......	-	......	................	650302	650303	..	-	.	-	..-..........	---------	..........	---	............	-	..	-----	650419	650420	..	-	....	..........................	---	...	---	..................	650578	650579	.	..	--	.	------
Neisseria meningitidis	strain	FDAARGOS_210	NZ_CP020421.2	1562391	...........................	..............	-----	....	----------	1562525	1562526	---	...........................	-	......	-	......	................	1562690	1562691	..	-	.	-	..-..........	---------	..........	---	............	-	..	-----	1562807	1562808	..	-	....	..........................	---	...	---	..................	1562966	1562967	.	..	--	.	------
Neisseria meningitidis	strain	FDAARGOS_211	NZ_CP020422.2	155916	...........................	..............	-----	....	----------	156050	156051	---	...........................	-	......	-	......	K.IA..V.........	156215	156216	.A	-	.	-	AEVHTF...QY..	---------	.N..ADK...	---	..V.E..N...H	-	.A	-----	156335	156336	.G	-	AS.L	..........F.............D.	---	...	---	LD.........S......	156494	156495	.	R.	--	L	------
Neisseria meningitidis	strain	FDAARGOS_214	NZ_CP020401.2	1454969	...........................	..............	-----	....	----------	1454835	1454834	---	...........................	-	......	-	......	................	1454670	1454669	..	-	.	-	..-..........	---------	..........	---	............	-	..	-----	1454553	1454552	..	-	....	..........................	---	...	---	..................	1454394	1454393	.	..	--	.	------
Neisseria meningitidis	strain	FDAARGOS_215	NZ_CP020402.2	2026344	...........................	..............	-----	....	----------	2026478	2026479	---	...........................	-	......	-	......	K.IA..V.........	2026643	2026644	.A	-	.	-	AEVHTF...QY..	---------	.N..ADK...	---	..V.E..N...H	-	.A	-----	2026763	2026764	.G	-	AS.L	..........F.............D.	---	...	---	LD.........S......	2026922	2026923	.	R.	--	L	------
Neisseria meningitidis	strain	G-1	NZ_LXLB01000035.1	822	...........................	..............	-----	....	----------	956	957	---	...........................	-	......	-	......	................	1121	1122	..	-	.	-	..-..........	---------	..........	---	............	-	..	-----	1238	1239	..	-	....	..........................	---	...	---	..................	1397	1398	.	..	--	.	------
Neisseria meningitidis	strain	G-2	NZ_LXLA01000032.1	5026	...........................	..............	-----	....	----------	5160	5161	---	...........................	-	......	-	......	................	5325	5326	..	-	.	-	..-..........	---------	..........	---	............	-	..	-----	5442	5443	..	-	....	..........................	---	...	---	..................	5601	5602	.	..	--	.	------
Neisseria meningitidis	strain	G2136	NC_017513.1	682564	...........................	..............	-----	....	----------	682430	682429	---	...........................	-	......	-	......	................	682265	682264	..	-	.	-	..-..........	---------	..........	---	............	-	..	-----	682148	682147	..	-	....	..........................	---	...	---	..................	681989	681988	.	..	--	.	------
Neisseria meningitidis	strain	INS Nm1049	NZ_NWXU01000040.1	999	...........................	..............	-----	....	----------	1133	1134	---	...........................	-	......	-	......	K.IA..V.........	1298	1299	.A	-	.	-	AEVHTF...QY..	---------	.N..ADK...	---	..V.E..N.K.H	-	.A	-----	1418	1419	.N	-	AS.L	..........F.............D.	---	...	---	LD.........S......	1577	1578	.	R.	--	L	------
Neisseria meningitidis	strain	INS004	NZ_SLTO01000001.1	47201	...........................	..............	-----	....	----------	47067	47066	---	...........................	-	......	-	......	K.IA..V.........	46902	46901	.A	-	.	-	AEVHTF...QY..	---------	.N..ADK...	---	..V.E..N...H	-	.A	-----	46782	46781	.G	-	AS.L	..........F.............D.	---	...	---	LD.........S......	46623	46622	.	R.	--	L	------
Neisseria meningitidis	strain	INS005	NZ_SLTM01000002.1	46954	...........................	..............	-----	....	----------	46820	46819	---	...........................	-	......	-	......	K.IA..V.........	46655	46654	.A	-	.	-	AEVHTF...QY..	---------	.N..ADK...	---	..V.E..N...H	-	.A	-----	46535	46534	.G	-	AS.L	..........F.............D.	---	...	---	LD.........S......	46376	46375	.	R.	--	L	------
Neisseria meningitidis	strain	INS006	NZ_SLTN01000001.1	47208	...........................	..............	-----	....	----------	47074	47073	---	...........................	-	......	-	......	K.IA..V.........	46909	46908	.A	-	.	-	AEVHTF...QY..	---------	.N..ADK...	---	..V.E..N...H	-	.A	-----	46789	46788	.G	-	AS.L	..........F.............D.	---	...	---	LD.........S......	46630	46629	.	R.	--	L	------
Neisseria meningitidis	strain	INS-Nm1002	NZ_NWYD01000015.1	23104	...........................	..............	-----	....	----------	23238	23239	---	...........................	-	......	-	......	................	23403	23404	..	-	.	-	..-..........	---------	..........	---	............	-	..	-----	23520	23521	..	-	....	..........................	---	...	---	..................	23679	23680	.	..	--	.	------
Neisseria meningitidis	strain	INS-Nm1003	NZ_NXAE01000019.1	17401	...........................	..............	-----	....	----------	17535	17536	---	...........................	-	......	-	......	................	17700	17701	..	-	.	-	..-..........	---------	..........	---	............	-	..	-----	17817	17818	..	-	....	..........................	---	...	---	..................	17976	17977	.	..	--	.	------
Neisseria meningitidis	strain	INS-Nm1004	NZ_NXAD01000037.1	535	...........................	..............	-----	....	----------	669	670	---	...........................	-	......	-	......	................	834	835	..	-	.	-	..-..........	---------	..........	---	............	-	..	-----	951	952	..	-	....	..........................	---	...	---	..................	1110	1111	.	..	--	.	------
Neisseria meningitidis	strain	INS-Nm1005	NZ_NXAC01000024.1	16896	...........................	..............	-----	....	----------	17030	17031	---	...........................	-	......	-	......	K.IA..V.........	17195	17196	.A	-	.	-	AEVHTF...QY..	---------	.N..ADK...	---	..V.E..N...H	-	.A	-----	17315	17316	.G	-	AS.L	..........F.............D.	---	...	---	LD.........S......	17474	17475	.	R.	--	L	------
Neisseria meningitidis	strain	INS-Nm1006	NZ_NXAB01000020.1	16586	...........................	..............	-----	....	----------	16452	16451	---	...........................	-	......	-	......	K.IA..V.........	16287	16286	.A	-	.	-	AEVHTF...QY..	---------	.N..ADK...	---	..V.E..N...H	-	.A	-----	16167	16166	.G	-	AS.L	..........F.............D.	---	...	---	LD.........S......	16008	16007	.	R.	--	L	------
Neisseria meningitidis	strain	INS-Nm1008	NZ_NXAA01000002.1	100641	...........................	..............	-----	....	----------	100775	100776	---	...........................	-	......	-	......	................	100940	100941	..	-	.	-	..-..........	---------	..........	---	............	-	..	-----	101057	101058	..	-	....	..........................	---	...	---	..................	101216	101217	.	..	--	.	------
Neisseria meningitidis	strain	INS-Nm1011	NZ_NWZZ01000008.1	16450	...........................	..............	-----	....	----------	16584	16585	---	...........................	-	......	-	......	K.IA..V.........	16749	16750	.A	-	.	-	AEVHTF...QY..	---------	.N..ADK...	---	..V.E..N...H	-	.A	-----	16869	16870	.S	-	AS.L	..........F.............D.	---	...	---	LD.........S......	17028	17029	.	R.	--	L	------
Neisseria meningitidis	strain	INS-Nm1012	NZ_NWZY01000038.1	15903	...........................	..............	-----	....	----------	16037	16038	---	...........................	-	......	-	......	................	16202	16203	..	-	.	-	..-..........	---------	..........	---	............	-	..	-----	16319	16320	..	-	....	..........................	---	...	---	..................	16478	16479	.	..	--	.	------
Neisseria meningitidis	strain	INS-Nm1013	NZ_NWZX01000001.1	99037	...........................	..............	-----	....	----------	99171	99172	---	...........................	-	......	-	......	K.IA..V.........	99336	99337	.A	-	.	-	AEVHTF...QY..	---------	.N..ADK...	---	..V.E..N...H	-	.A	-----	99456	99457	.G	-	AS.L	..........F.............D.	---	...	---	LD.........S......	99615	99616	.	R.	--	L	------
Neisseria meningitidis	strain	INS-Nm1014	NZ_NWZW01000042.1	535	...........................	..............	-----	....	----------	669	670	---	...........................	-	......	-	......	................	834	835	..	-	.	-	..-..........	---------	..........	---	............	-	..	-----	951	952	..	-	....	..........................	---	...	---	..................	1110	1111	.	..	--	.	------
Neisseria meningitidis	strain	INS-Nm1016	NZ_NWZV01000002.1	101738	...........................	..............	-----	....	----------	101872	101873	---	...........................	-	......	-	......	................	102037	102038	..	-	.	-	..-..........	---------	..........	---	............	-	..	-----	102154	102155	..	-	....	..........................	---	...	---	..................	102313	102314	.	..	--	.	------
Neisseria meningitidis	strain	INS-Nm1017	NZ_NWZU01000019.1	16962	...........................	..............	-----	....	----------	17096	17097	---	...........................	-	......	-	......	K.IA..V.........	17261	17262	.A	-	.	-	AEVHTF...QY..	---------	.N..ADK...	---	..V.E..N...H	-	.A	-----	17381	17382	.G	-	AS.L	..........F.............D.	---	...	---	LD.........S......	17540	17541	.	R.	--	L	------
Neisseria meningitidis	strain	INS-Nm1018	NZ_NWZT01000023.1	16586	...........................	..............	-----	....	----------	16452	16451	---	...........................	-	......	-	......	K.IA..V.........	16287	16286	.A	-	.	-	AEVHTF...QY..	---------	.N..ADK...	---	..V.E..N...H	-	.A	-----	16167	16166	.G	-	AS.L	..........F.............D.	---	...	---	LD.........S......	16008	16007	.	R.	--	L	------
Neisseria meningitidis	strain	INS-Nm1019	NZ_NWZS01000015.1	16254	...........................	..............	-----	....	----------	16388	16389	---	...........................	-	......	-	....G.	K.IA..V.........	16553	16554	.A	-	.	-	AEVHTF...QY..	---------	.N..ADK...	---	..V.E..N...H	-	.A	-----	16673	16674	.G	-	AS.L	..........F.............D.	---	...	---	LD.........S......	16832	16833	.	R.	--	L	------
Neisseria meningitidis	strain	INS-Nm1020	NZ_NWZR01000048.1	629	...........................	..............	-----	....	----------	763	764	---	...........................	-	......	-	......	................	928	929	..	-	.	-	..-..........	---------	..........	---	............	-	..	-----	1045	1046	..	-	....	..........................	---	...	---	..................	1204	1205	.	..	--	.	------
Neisseria meningitidis	strain	INS-Nm1021	NZ_NWZQ01000023.1	16355	...........................	..............	-----	....	----------	16489	16490	---	...........................	-	......	-	......	K.IA..V.........	16654	16655	.A	-	.	-	AEVHTF...QY..	---------	.N..ADK...	---	..V.E..N...H	-	.A	-----	16774	16775	.G	-	AS.L	..........F.............D.	---	...	---	LD.........S......	16933	16934	.	R.	--	L	------
Neisseria meningitidis	strain	INS-Nm1022	NZ_NWZP01000025.1	17401	...........................	..............	-----	....	----------	17535	17536	---	...........................	-	......	-	......	................	17700	17701	..	-	.	-	..-..........	---------	..........	---	............	-	..	-----	17817	17818	..	-	....	..........................	---	...	---	..................	17976	17977	.	..	--	.	------
Neisseria meningitidis	strain	INS-Nm1027	NZ_NWYC01000032.1	2001	...........................	..............	-----	....	----------	2135	2136	---	...........................	-	......	-	......	................	2300	2301	..	-	.	-	..-..........	---------	..........	---	............	-	..	-----	2417	2418	..	-	....	..........................	---	...	---	..................	2576	2577	.	..	--	.	------
Neisseria meningitidis	strain	INS-Nm1028	NZ_NWYB01000014.1	819	...........................	..............	-----	....	----------	953	954	---	...........................	-	......	-	......	................	1118	1119	..	-	.	-	..-..........	---------	..........	---	............	-	..	-----	1235	1236	..	-	....	..........................	---	...	---	..................	1394	1395	.	..	--	.	------
Neisseria meningitidis	strain	INS-Nm1029	NZ_NWZO01000040.1	833	...........................	..............	-----	....	----------	967	968	---	...........................	-	......	-	......	................	1132	1133	..	-	.	-	..-..........	---------	..........	---	............	-	..	-----	1249	1250	..	-	....	..........................	---	...	---	..................	1408	1409	.	..	--	.	------
Neisseria meningitidis	strain	INS-Nm1032	NZ_NWYA01000008.1	16962	...........................	..............	-----	....	----------	17096	17097	---	...........................	-	......	-	......	K.IA..V.........	17261	17262	.A	-	.	-	AEVHTF...QY..	---------	.N..ADK...	---	..V.E..N...H	-	.A	-----	17381	17382	.G	-	AS.L	..........F.............D.	---	...	---	LD.........S......	17540	17541	.	R.	--	L	------
Neisseria meningitidis	strain	INS-Nm1033	NZ_NWZN01000039.1	372	...........................	..............	-----	....	----------	506	507	---	...........................	-	......	-	......	K.IA..V.........	671	672	.A	-	.	-	AEVHTF...QY..	---------	.N..ADK...	---	..V.E..N...H	-	.A	-----	791	792	.G	-	AS.L	..........F.............D.	---	...	---	LD.........S......	950	951	.	R.	--	L	------
Neisseria meningitidis	strain	INS-Nm1034	NZ_NWZM01000003.1	16484	...........................	..............	-----	....	----------	16350	16349	---	...........................	-	......	-	......	................	16185	16184	..	-	.	-	..-..........	---------	..........	---	............	-	..	-----	16068	16067	..	-	....	..........................	---	...	---	..................	15909	15908	.	..	--	.	------
Neisseria meningitidis	strain	INS-Nm1035	NZ_NWXZ01000021.1	16154	...........................	..............	-----	....	----------	16288	16289	---	...........................	-	......	-	......	K.IA..V.........	16453	16454	.A	-	.	-	AEVHTF...QY..	---------	.N..ADK...	---	..V.E..N...H	-	.A	-----	16573	16574	.G	-	AS.L	..........F.............D.	---	...	---	LD.........S......	16732	16733	.	R.	--	L	------
Neisseria meningitidis	strain	INS-Nm1036	NZ_NWXY01000023.1	16154	...........................	..............	-----	....	----------	16288	16289	---	...........................	-	......	-	....G.	K.IA..V.........	16453	16454	.A	-	.	-	AEVHTF...QY..	---------	.N..ADK...	---	..V.E..N...H	-	.A	-----	16573	16574	.G	-	AS.L	..........F.............D.	---	...	---	LD.........S......	16732	16733	.	R.	--	L	------
Neisseria meningitidis	strain	INS-Nm1037	NZ_NWZL01000037.1	372	...........................	..............	-----	....	----------	506	507	---	...........................	-	......	-	......	K.IA..V.........	671	672	.A	-	.	-	AEVHTF...QY..	---------	.N..ADK...	---	..V.E..N...H	-	.A	-----	791	792	.G	-	AS.L	..........F.............D.	---	...	---	LD.........S......	950	951	.	R.	--	L	------
Neisseria meningitidis	strain	INS-Nm1038	NZ_NWZK01000003.1	16484	...........................	..............	-----	....	----------	16350	16349	---	...........................	-	......	-	......	................	16185	16184	..	-	.	-	..-..........	---------	..........	---	............	-	..	-----	16068	16067	..	-	....	..........................	---	...	---	..................	15909	15908	.	..	--	.	------
Neisseria meningitidis	strain	INS-Nm1040	NZ_NWXX01000002.1	16484	...........................	..............	-----	....	----------	16350	16349	---	...........................	-	......	-	......	................	16185	16184	..	-	.	-	..-..........	---------	..........	---	............	-	..	-----	16068	16067	..	-	....	..........................	---	...	---	..................	15909	15908	.	..	--	.	------
Neisseria meningitidis	strain	INS-Nm1043	NZ_NWXW01000038.1	1265	...........................	..............	-----	....	----------	1399	1400	---	...........................	-	......	-	......	K.IA..V.........	1564	1565	.A	-	.	-	AEVHTF...QY..	---------	.N..ADK...	---	..V.E..N...H	-	.A	-----	1684	1685	.G	-	AS.L	..........F.............D.	---	...	---	LD.........S......	1843	1844	.	R.	--	L	------
Neisseria meningitidis	strain	INS-Nm1044	NZ_NWZJ01000017.1	16239	...........................	..............	-----	....	----------	16373	16374	---	...........................	-	......	-	......	K.IA..V.........	16538	16539	.A	-	.	-	AEVHTF...QY..	---------	.N..ADK...	---	..V.E..N...H	-	.A	-----	16658	16659	.G	-	AS.L	..........F.............D.	---	...	---	LD.........S......	16817	16818	.	R.	--	L	------
Neisseria meningitidis	strain	INS-Nm1046	NZ_NWXV01000019.1	16041	...........................	..............	-----	....	----------	16175	16176	---	...........................	-	......	-	......	................	16340	16341	..	-	.	-	..-..........	---------	..........	---	............	-	..	-----	16457	16458	..	-	....	..........................	---	...	---	..................	16616	16617	.	..	--	.	------
Neisseria meningitidis	strain	INS-Nm1051	NZ_NWXT01000038.1	16586	...........................	..............	-----	....	----------	16452	16451	---	...........................	-	......	-	......	K.IA..V.........	16287	16286	.A	-	.	-	AEVHTF...QY..	---------	.N..ADK...	---	..V.E..N...H	-	.A	-----	16167	16166	.G	-	AS.L	..........F.............D.	---	...	---	LD.........S......	16008	16007	.	R.	--	L	------
Neisseria meningitidis	strain	INS-Nm1053	NZ_NWZH01000022.1	16254	...........................	..............	-----	....	----------	16388	16389	---	...........................	-	......	-	......	K.IA..V.........	16553	16554	.A	-	.	-	AEVHTF...QY..	---------	.N..ADK...	---	..V.E..N...H	-	.A	-----	16673	16674	.G	-	AS.L	..........F.............D.	---	...	---	LD.........S......	16832	16833	.	R.	--	L	------
Neisseria meningitidis	strain	INS-Nm1056	NZ_NWXS01000010.1	46984	...........................	..............	-----	....	----------	46850	46849	---	...........................	-	......	-	......	................	46685	46684	..	-	.	-	..-..........	---------	..........	---	............	-	..	-----	46568	46567	..	-	....	..........................	---	...	---	..................	46409	46408	.	..	--	.	------
Neisseria meningitidis	strain	INS-Nm1057	NZ_NWZG01000035.1	372	...........................	..............	-----	....	----------	506	507	---	...........................	-	......	-	......	K.IA..V.........	671	672	.A	-	.	-	AEVHTF...QY..	---------	.N..ADK...	---	..V.E..N...H	-	.A	-----	791	792	.G	-	AS.L	..........F.............D.	---	...	---	LD.........S......	950	951	.	R.	--	L	------
Neisseria meningitidis	strain	INS-Nm1058	NZ_NWXR01000036.1	535	...........................	..............	-----	....	----------	669	670	---	...........................	-	......	-	......	................	834	835	..	-	.	-	..-..........	---------	..........	---	............	-	..	-----	951	952	..	-	....	..........................	---	...	---	..................	1110	1111	.	..	--	.	------
Neisseria meningitidis	strain	INS-Nm1059	NZ_NWXQ01000012.1	29246	...........................	..............	-----	....	----------	29380	29381	---	...........................	-	......	-	......	................	29545	29546	..	-	.	-	..-..........	---------	..........	---	............	-	..	-----	29662	29663	..	-	....	..........................	---	...	---	..................	29821	29822	.	..	--	.	------
Neisseria meningitidis	strain	INS-Nm1064	NZ_NWXP01000013.1	15755	...........................	..............	-----	....	----------	15621	15620	---	...........................	-	......	-	......	................	15456	15455	..	-	.	-	..-..........	---------	..........	---	............	-	..	-----	15339	15338	..	-	....	..........................	---	...	---	..................	15180	15179	.	..	--	.	------
Neisseria meningitidis	strain	INS-Nm1065	NZ_NWZF01000021.1	16254	...........................	..............	-----	....	----------	16388	16389	---	...........................	-	......	-	......	K.IA..V.........	16553	16554	.A	-	.	-	AEVHTF...QY..	---------	.N..ADK...	---	..V.E..N...H	-	.A	-----	16673	16674	.G	-	AS.L	..........F.............D.	---	...	---	LD.........S......	16832	16833	.	R.	--	L	------
Neisseria meningitidis	strain	INS-Nm1066	NZ_NWZE01000036.1	372	...........................	..............	-----	....	----------	506	507	---	...........................	-	......	-	......	K.IA..V.........	671	672	.A	-	.	-	AEVHTF...QY..	---------	.N..ADK...	---	..V.E..N...H	-	.A	-----	791	792	.G	-	AS.L	..........F.............D.	---	...	---	LD.........S......	950	951	.	R.	--	L	------
Neisseria meningitidis	strain	INS-Nm1069	NZ_NWZD01000022.1	16254	...........................	..............	-----	....	----------	16388	16389	---	...........................	-	......	-	......	K.IA..V.........	16553	16554	.A	-	.	-	AEVHTF...QY..	---------	.N..ADK...	---	..V.E..N...H	-	.A	-----	16673	16674	.G	-	AS.L	..........F.............D.	---	...	---	LD.........S......	16832	16833	.	R.	--	L	------
Neisseria meningitidis	strain	INS-Nm1076	NZ_NWXO01000036.1	372	...........................	..............	-----	....	----------	506	507	---	...........................	-	......	-	......	K.IA..V.........	671	672	.A	-	.	-	AEVHTF...QY..	---------	.N..ADK...	---	..V.E..N...H	-	.A	-----	791	792	.G	-	AS.L	..........F.............D.	---	...	---	LD.........S......	950	951	.	R.	--	L	------
Neisseria meningitidis	strain	INS-Nm1077	NZ_NWXN01000007.1	51526	...........................	..............	-----	....	----------	51660	51661	---	...........................	-	......	-	......	................	51825	51826	..	-	.	-	..-..........	---------	..........	---	............	-	..	-----	51942	51943	..	-	....	..........................	---	...	---	..................	52101	52102	.	..	--	.	------
Neisseria meningitidis	strain	INS-Nm1078	NZ_NWZC01000021.1	16254	...........................	..............	-----	....	----------	16388	16389	---	...........................	-	......	-	......	K.IA..V.........	16553	16554	.A	-	.	-	AEVHTF...QY..	---------	.N..ADK...	---	..V.E..N...H	-	.A	-----	16673	16674	.G	-	AS.L	..........F.............D.	---	...	---	LD.........S......	16832	16833	.	R.	--	L	------
Neisseria meningitidis	strain	INS-Nm1087	NZ_NWZB01000041.1	1466	...........................	..............	-----	....	----------	1600	1601	---	...........................	-	......	-	......	K.IA..V.........	1765	1766	.A	-	.	-	AEVHTF...QY..	---------	.N..ADK...	---	..V.E..N...H	-	.A	-----	1885	1886	.G	-	AS.L	..........F.............D.	---	...	---	LD.........S......	2044	2045	.	R.	--	L	------
Neisseria meningitidis	strain	INS-Nm1088	NZ_NWXM01000013.1	16453	...........................	..............	-----	....	----------	16319	16318	---	...........................	-	......	-	......	................	16154	16153	..	-	.	-	..-..........	---------	..........	---	............	-	..	-----	16037	16036	..	-	....	..........................	---	...	---	..................	15878	15877	.	..	--	.	------
Neisseria meningitidis	strain	INS-Nm1089	NZ_NWXL01000007.1	33768	...........................	..............	-----	....	----------	33902	33903	---	...........................	-	......	-	......	................	34067	34068	..	-	.	-	..-..........	---------	..........	---	............	-	..	-----	34184	34185	..	-	....	..........................	---	...	---	..................	34343	34344	.	..	--	.	------
Neisseria meningitidis	strain	INS-Nm1091	NZ_NWZA01000003.1	95126	...........................	..............	-----	....	----------	94992	94991	---	...........................	-	......	-	......	K.IA..V.........	94827	94826	.A	-	.	-	AEVHTF...QY..	---------	.N..ADK...	---	..V.E..N...H	-	.A	-----	94707	94706	.G	-	AS.L	..........F.............D.	---	...	---	LD.........S......	94548	94547	.	R.	--	L	------
Neisseria meningitidis	strain	INS-Nm1095	NZ_NWYZ01000007.1	22109	...........................	..............	-----	....	----------	21975	21974	---	...........................	-	......	-	......	................	21810	21809	..	-	.	-	..-..........	---------	..........	---	............	-	..	-----	21693	21692	..	-	....	..........................	---	...	---	..................	21534	21533	.	..	--	.	------
Neisseria meningitidis	strain	INS-Nm1103	NZ_NWYY01000007.1	15944	...........................	..............	-----	....	----------	15810	15809	---	...........................	-	......	-	......	................	15645	15644	..	-	.	-	..-..........	---------	..........	---	............	-	..	-----	15528	15527	..	-	....	..........................	---	...	---	..................	15369	15368	.	..	--	.	------
Neisseria meningitidis	strain	INS-Nm1105	NZ_NWYX01000010.1	42967	...........................	..............	-----	....	----------	43101	43102	---	...........................	-	......	-	......	................	43266	43267	..	-	.	-	..-..........	---------	..........	---	............	-	..	-----	43383	43384	..	-	....	..........................	---	...	---	..................	43542	43543	.	..	--	.	------
Neisseria meningitidis	strain	INS-Nm1107	NZ_NWXK01000003.1	22109	...........................	..............	-----	....	----------	21975	21974	---	...........................	-	......	-	......	................	21810	21809	..	-	.	-	..-..........	---------	..........	---	............	-	..	-----	21693	21692	..	-	....	..........................	---	...	---	..................	21534	21533	.	..	--	.	------
Neisseria meningitidis	strain	INS-Nm1108	NZ_NWXJ01000006.1	39695	...........................	..............	-----	....	----------	39829	39830	---	...........................	-	......	-	......	................	39994	39995	..	-	.	-	..-..........	---------	..........	---	............	-	..	-----	40111	40112	..	-	....	..........................	---	...	---	..................	40270	40271	.	..	--	.	------
Neisseria meningitidis	strain	INS-Nm1112	NZ_NWYW01000009.1	22109	...........................	..............	-----	....	----------	21975	21974	---	...........................	-	......	-	......	................	21810	21809	..	-	.	-	..-..........	---------	..........	---	............	-	..	-----	21693	21692	..	-	....	..........................	---	...	---	..................	21534	21533	.	..	--	.	------
Neisseria meningitidis	strain	INS-Nm1113	NZ_NWYV01000001.1	211029	...........................	..............	-----	....	----------	211163	211164	---	...........................	-	......	-	......	................	211328	211329	..	-	.	-	..-..........	---------	..........	---	............	-	..	-----	211445	211446	..	-	....	..........................	---	...	---	..................	211604	211605	.	..	--	.	------
Neisseria meningitidis	strain	INS-Nm1114	NZ_NWXI01000002.1	100472	...........................	..............	-----	....	----------	100606	100607	---	...........................	-	......	-	......	................	100771	100772	..	-	.	-	..-..........	---------	..........	---	............	-	..	-----	100888	100889	..	-	....	..........................	---	...	---	..................	101047	101048	.	..	--	.	------
Neisseria meningitidis	strain	INS-Nm1116	NZ_NWXH01000002.1	22109	...........................	..............	-----	....	----------	21975	21974	---	...........................	-	......	-	......	................	21810	21809	..	-	.	-	..-..........	---------	..........	---	............	-	..	-----	21693	21692	..	-	....	..........................	---	...	---	..................	21534	21533	.	..	--	.	------
Neisseria meningitidis	strain	INS-Nm1117	NZ_NWXG01000002.1	166597	...........................	..............	-----	....	----------	166731	166732	---	...........................	-	......	-	......	................	166896	166897	..	-	.	-	..-..........	---------	..........	---	............	-	..	-----	167013	167014	..	-	....	..........................	---	...	---	..................	167172	167173	.	..	--	.	------
Neisseria meningitidis	strain	INS-Nm1119	NZ_NWXF01000039.1	595	...............L...........	..............	-----	....	----------	729	730	---	...........................	-	......	-	......	................	894	895	..	-	.	-	..-..........	---------	..........	---	............	-	..	-----	1011	1012	..	-	....	..........................	---	...	---	..................	1170	1171	.	..	--	.	------
Neisseria meningitidis	strain	INS-Nm1120	NZ_NWXE01000001.1	166644	...........................	..............	-----	....	----------	166778	166779	---	...........................	-	......	-	......	................	166943	166944	..	-	.	-	..-..........	---------	..........	---	............	-	..	-----	167060	167061	..	-	....	..........................	---	...	---	..................	167219	167220	.	..	--	.	------
Neisseria meningitidis	strain	INS-Nm1121	NZ_NWXD01000014.1	736	...........................	..............	-----	....	----------	870	871	---	...........................	-	......	-	......	K.IA..V.........	1035	1036	.A	-	.	-	AEVHTF...QY..	---------	.N..ADK...	---	..V.E..N...H	-	.A	-----	1155	1156	.S	-	AS.L	..........F.............D.	---	...	---	LD.........S......	1314	1315	.	R.	--	L	------
Neisseria meningitidis	strain	INS-Nm1123	NZ_NWXC01000018.1	595	...............L...........	..............	-----	....	----------	729	730	---	...........................	-	......	-	......	................	894	895	..	-	.	-	..-..........	---------	..........	---	............	-	..	-----	1011	1012	..	-	....	..........................	---	...	---	..................	1170	1171	.	..	--	.	------
Neisseria meningitidis	strain	INS-Nm1124	NZ_NWXB01000014.1	1682	...............L...........	..............	-----	....	----------	1816	1817	---	...........................	-	......	-	......	................	1981	1982	..	-	.	-	..-..........	---------	..........	---	............	-	..	-----	2098	2099	..	-	....	..........................	---	...	---	..................	2257	2258	.	..	--	.	------
Neisseria meningitidis	strain	INS-Nm1132	NZ_NWXA01000001.1	166273	...........................	..............	-----	....	----------	166407	166408	---	...........................	-	......	-	......	................	166572	166573	..	-	.	-	..-..........	---------	..........	---	............	-	..	-----	166689	166690	..	-	....	..........................	---	...	---	..................	166848	166849	.	..	--	.	------
Neisseria meningitidis	strain	INS-Nm1134	NZ_NWWZ01000013.1	17332	...........................	..............	-----	....	----------	17466	17467	---	...........................	-	......	-	......	K.IA..V.........	17631	17632	.A	-	.	-	AEVHTF...QY..	---------	.N..ADK...	---	..V.E..N.K.H	-	.A	-----	17751	17752	.N	-	AS.L	..........F.............D.	---	...	---	LD.........S......	17910	17911	.	R.	--	L	------
Neisseria meningitidis	strain	INS-Nm1136	NZ_NWYU01000010.1	16802	...........................	..............	-----	....	----------	16936	16937	---	...........................	-	......	-	......	K.IA..V.........	17101	17102	.A	-	.	-	AEVHTF...QY..	---------	.N..ADK...	---	..V.E..N...H	-	.A	-----	17221	17222	.G	-	AS.L	..........F.............D.	---	...	---	LD.........S......	17380	17381	.	R.	--	L	------
Neisseria meningitidis	strain	INS-Nm1137	NZ_NWWY01000001.1	181347	...........................	..............	-----	....	----------	181481	181482	---	...........................	-	......	-	......	................	181646	181647	..	-	.	-	..-..........	---------	..........	---	............	-	..	-----	181763	181764	..	-	....	..........................	---	...	---	..................	181922	181923	.	..	--	.	------
Neisseria meningitidis	strain	INS-Nm1142	NZ_NWWX01000022.1	16041	...........................	..............	-----	....	----------	16175	16176	---	...........................	-	......	-	......	................	16340	16341	..	-	.	-	..-..........	---------	..........	---	............	-	..	-----	16457	16458	..	-	....	..........................	---	...	---	..................	16616	16617	.	..	--	.	------
Neisseria meningitidis	strain	INS-Nm1143	NZ_NWWW01000010.1	47815	...........................	..............	-----	....	----------	47681	47680	---	...........................	-	......	-	......	K.IA..V.........	47516	47515	.A	-	.	-	AEVHTF...QY..	---------	.N..ADK...	---	..V.E..N...H	-	.A	-----	47396	47395	.G	-	AS.L	..........F.............D.	---	...	---	LD.........S......	47237	47236	.	R.	--	L	------
Neisseria meningitidis	strain	INS-Nm1144	NZ_NWWV01000013.1	1682	...............L...........	..............	-----	....	----------	1816	1817	---	...........................	-	......	-	......	................	1981	1982	..	-	.	-	..-..........	---------	..........	---	............	-	..	-----	2098	2099	..	-	....	..........................	---	...	---	..................	2257	2258	.	..	--	.	------
Neisseria meningitidis	strain	INS-Nm1148	NZ_NWWU01000008.1	51528	...........................	..............	-----	....	----------	51662	51663	---	...........................	-	......	-	......	................	51827	51828	..	-	.	-	..-..........	---------	..........	---	............	-	..	-----	51944	51945	..	-	....	..........................	---	...	---	..................	52103	52104	.	..	--	.	------
Neisseria meningitidis	strain	INS-Nm1149	NZ_NWWT01000001.1	22109	...........................	..............	-----	....	----------	21975	21974	---	...........................	-	......	-	......	................	21810	21809	..	-	.	-	..-..........	---------	..........	---	............	-	..	-----	21693	21692	..	-	....	..........................	---	...	---	..................	21534	21533	.	..	--	.	------
Neisseria meningitidis	strain	INS-Nm1150	NZ_NWYT01000005.1	22109	...........................	..............	-----	....	----------	21975	21974	---	...........................	-	......	-	......	................	21810	21809	..	-	.	-	..-..........	---------	..........	---	............	-	..	-----	21693	21692	..	-	....	..........................	---	...	---	..................	21534	21533	.	..	--	.	------
Neisseria meningitidis	strain	INS-Nm1151	NZ_NWYS01000010.1	16235	...........................	..............	-----	....	----------	16369	16370	---	...........................	-	......	-	......	................	16534	16535	..	-	.	-	..-..........	---------	..........	---	............	-	..	-----	16651	16652	..	-	....	..........................	---	...	---	..................	16810	16811	.	..	--	.	------
Neisseria meningitidis	strain	INS-Nm1154	NZ_NWWS01000006.1	22109	...........................	..............	-----	....	----------	21975	21974	---	...........................	-	......	-	......	................	21810	21809	..	-	.	-	..-..........	---------	..........	---	............	-	..	-----	21693	21692	..	-	....	..........................	---	...	---	..................	21534	21533	.	..	--	.	------
Neisseria meningitidis	strain	INS-Nm1155	NZ_NWWR01000003.1	42939	...........................	..............	-----	....	----------	43073	43074	---	...........................	-	......	-	......	................	43238	43239	..	-	.	-	..-..........	---------	..........	---	............	-	..	-----	43355	43356	..	-	....	..........................	---	...	---	..................	43514	43515	.	..	--	.	------
Neisseria meningitidis	strain	INS-Nm1163	NZ_NWWP01000013.1	1682	...............L...........	..............	-----	....	----------	1816	1817	---	...........................	-	......	-	......	................	1981	1982	..	-	.	-	..-..........	---------	..........	---	............	-	..	-----	2098	2099	..	-	....	..........................	---	...	---	..................	2257	2258	.	..	--	.	------
Neisseria meningitidis	strain	INS-Nm1168	NZ_NWWO01000001.1	40163	...........................	..............	-----	....	----------	40029	40028	---	...........................	-	......	-	......	K.IA..V.........	39864	39863	.A	-	.	-	AEVHTF...QY..	---------	.N..ADK...	---	..V.E..N...H	-	.A	-----	39744	39743	.G	-	AS.L	..........F.............D.	---	...	---	LD.........S......	39585	39584	.	R.	--	L	------
Neisseria meningitidis	strain	INS-Nm1169	NZ_NWWN01000001.1	153949	...........................	..............	-----	....	----------	154083	154084	---	...........................	-	......	-	......	................	154248	154249	..	-	.	-	..-..........	---------	..........	---	............	-	..	-----	154365	154366	..	-	....	..........................	---	...	---	..................	154524	154525	.	..	--	.	------
Neisseria meningitidis	strain	INS-Nm1170	NZ_NWWM01000001.1	213895	...........................	..............	-----	....	----------	214029	214030	---	...........................	-	......	-	......	................	214194	214195	..	-	.	-	..-..........	---------	..........	---	............	-	..	-----	214311	214312	..	-	....	..........................	---	...	---	..................	214470	214471	.	..	--	.	------
Neisseria meningitidis	strain	INS-Nm1171	NZ_NWWL01000006.1	46927	...........................	..............	-----	....	----------	46793	46792	---	...........................	-	......	-	......	................	46628	46627	..	-	.	-	..-..........	---------	..........	---	............	-	..	-----	46511	46510	..	-	....	..........................	---	...	---	..................	46352	46351	.	..	--	.	------
Neisseria meningitidis	strain	INS-Nm1172	NZ_NWWK01000022.1	381	...........................	..............	-----	....	----------	515	516	---	...........................	-	......	-	......	................	680	681	..	-	.	-	..-..........	---------	..........	---	............	-	..	-----	797	798	..	-	....	..........................	---	...	---	..................	956	957	.	..	--	.	------
Neisseria meningitidis	strain	INS-Nm1173	NZ_NWWJ01000004.1	42918	...........................	..............	-----	....	----------	43052	43053	---	...........................	-	......	-	......	................	43217	43218	..	-	.	-	..-..........	---------	..........	---	............	-	..	-----	43334	43335	..	-	....	..........................	---	...	---	..................	43493	43494	.	..	--	.	------
Neisseria meningitidis	strain	INS-Nm1174	NZ_NWYR01000010.1	22692	...........................	..............	-----	....	----------	22826	22827	---	...........................	-	......	-	......	K.IA..V.........	22991	22992	.A	-	.	-	AEVHTF...QY..	---------	.N..ADK...	---	..V.E..N...H	-	.A	-----	23111	23112	.S	-	AS.L	..........F.............D.	---	...	---	LD.........S......	23270	23271	.	R.	--	L	------
Neisseria meningitidis	strain	INS-Nm1175	NZ_NWWI01000006.1	51542	...........................	..............	-----	....	----------	51676	51677	---	...........................	-	......	-	......	................	51841	51842	..	-	.	-	..-..........	---------	..........	---	............	-	..	-----	51958	51959	..	-	....	..........................	---	...	---	..................	52117	52118	.	..	--	.	------
Neisseria meningitidis	strain	INS-Nm1177	NZ_NWWH01000008.1	31065	...........................	..............	-----	....	----------	31199	31200	---	...........................	-	......	-	......	................	31364	31365	..	-	.	-	..-..........	---------	..........	---	............	-	..	-----	31481	31482	..	-	....	..........................	---	...	---	..................	31640	31641	.	..	--	.	------
Neisseria meningitidis	strain	INS-Nm1194	NZ_NWYQ01000021.1	16616	...........................	..............	-----	....	----------	16482	16481	---	...........................	-	......	-	......	K.IA..V.........	16317	16316	.A	-	.	-	AEVHTF...QY..	---------	.N..ADK...	---	..V.E..N...H	-	.A	-----	16197	16196	.S	-	AS.L	..........F.............D.	---	...	---	LD.........S......	16038	16037	.	R.	--	L	------
Neisseria meningitidis	strain	INS-Nm1197	NZ_NWWG01000003.1	98430	...........................	..............	-----	....	----------	98564	98565	---	...........................	-	......	-	......	................	98729	98730	..	-	.	-	..-..........	---------	..........	---	............	-	..	-----	98846	98847	..	-	....	..........................	---	...	---	..................	99005	99006	.	..	--	.	------
Neisseria meningitidis	strain	INS-Nm1199	NZ_NWWF01000036.1	372	...........................	..............	-----	....	----------	506	507	---	...........................	-	......	-	......	K.IA..V.........	671	672	.A	-	.	-	AEVHTF...QY..	---------	.N..ADK...	---	..V.E..N...H	-	.A	-----	791	792	.G	-	AS.L	..........F.............D.	---	...	---	LD.........S......	950	951	.	R.	--	L	------
Neisseria meningitidis	strain	INS-Nm1200	NZ_NWWE01000001.1	22109	...........................	..............	-----	....	----------	21975	21974	---	...........................	-	......	-	......	................	21810	21809	..	-	.	-	..-..........	---------	..........	---	............	-	..	-----	21693	21692	..	-	....	..........................	---	...	---	..................	21534	21533	.	..	--	.	------
Neisseria meningitidis	strain	INS-Nm1205	NZ_NWWD01000016.1	5502	...........................	..............	-----	....	----------	5368	5367	---	...........................	-	......	-	......	................	5203	5202	..	-	.	-	..-..........	---------	..........	---	............	-	..	-----	5086	5085	..	-	....	..........................	---	...	---	..................	4927	4926	.	..	--	.	------
Neisseria meningitidis	strain	INS-Nm969	NZ_NXAN01000003.1	100634	...........................	..............	-----	....	----------	100768	100769	---	...........................	-	......	-	......	................	100933	100934	..	-	.	-	..-..........	---------	..........	---	............	-	..	-----	101050	101051	..	-	....	..........................	---	...	---	..................	101209	101210	.	..	--	.	------
Neisseria meningitidis	strain	INS-Nm971	NZ_NWYP01000010.1	46620	...........................	..............	-----	....	----------	46486	46485	---	...........................	-	......	-	......	K.IA..V.........	46321	46320	.A	-	.	-	AEVHTF...QY..	---------	.N..ADK...	---	..V.E..N.K.H	-	.A	-----	46201	46200	.N	-	AS.L	..........F.............D.	---	...	---	LD.........S......	46042	46041	.	R.	--	L	------
Neisseria meningitidis	strain	INS-Nm977	NZ_NXAM01000021.1	17016	...........................	..............	-----	....	----------	16882	16881	---	...........................	-	......	-	......	................	16717	16716	..	-	.	-	..-..........	---------	..........	---	............	-	..	-----	16600	16599	..	-	....	..........................	---	...	---	..................	16441	16440	.	..	--	.	------
Neisseria meningitidis	strain	INS-Nm978	NZ_NWYO01000024.1	16962	...........................	..............	-----	....	----------	17096	17097	---	...........................	-	......	-	......	K.IA..V.........	17261	17262	.A	-	.	-	AEVHTF...QY..	---------	.N..ADK...	---	..V.E..N...H	-	.A	-----	17381	17382	.G	-	AS.L	..........F.............D.	---	...	---	LD.........S......	17540	17541	.	R.	--	L	------
Neisseria meningitidis	strain	INS-Nm979	NZ_NWYN01000001.1	45710	...........................	..............	-----	....	----------	45576	45575	---	...........................	-	......	-	......	K.IA..V.........	45411	45410	.A	-	.	-	AEVHTF...QY..	---------	.N..ADK...	---	..V.E..N...H	-	.A	-----	45291	45290	.S	-	AS.L	..........F.............D.	---	...	---	LD.........S......	45132	45131	.	R.	--	L	------
Neisseria meningitidis	strain	INS-Nm981	NZ_NXAL01000002.1	100543	...........................	..............	-----	....	----------	100677	100678	---	...........................	-	......	-	......	................	100842	100843	..	-	.	-	..-..........	---------	..........	---	............	-	..	-----	100959	100960	..	-	....	..........................	---	...	---	..................	101118	101119	.	..	--	.	------
Neisseria meningitidis	strain	INS-Nm982	NZ_NXAK01000003.1	100643	...........................	..............	-----	....	----------	100777	100778	---	...........................	-	......	-	......	................	100942	100943	..	-	.	-	..-..........	---------	..........	---	............	-	..	-----	101059	101060	..	-	....	..........................	---	...	---	..................	101218	101219	.	..	--	.	------
Neisseria meningitidis	strain	INS-Nm983	NZ_NXAJ01000003.1	176309	...........................	..............	-----	....	----------	176443	176444	---	...........................	-	......	-	......	................	176608	176609	..	-	.	-	..-..........	---------	..........	---	............	-	..	-----	176725	176726	..	-	....	..........................	---	...	---	..................	176884	176885	.	..	--	.	------
Neisseria meningitidis	strain	INS-Nm984	NZ_NXAI01000001.1	176866	...........................	..............	-----	....	----------	177000	177001	---	...........................	-	......	-	......	K.IA..V.........	177165	177166	.A	-	.	-	AEVHTF...QY..	---------	.N..ADK...	---	..V.E..N.K.H	-	.A	-----	177285	177286	.N	-	AS.L	..........F.............D.	---	...	---	LD.........S......	177444	177445	.	R.	--	L	------
Neisseria meningitidis	strain	INS-Nm986	NZ_NXAH01000001.1	171630	...........................	..............	-----	....	----------	171764	171765	---	...........................	-	......	-	......	K.IA..V.........	171929	171930	.A	-	.	-	AEVHTF...QY..	---------	.N..ADK...	---	..V.E..N.K.H	-	.A	-----	172049	172050	.N	-	AS.L	..........F.............D.	---	...	---	LD.........S......	172208	172209	.	R.	--	L	------
Neisseria meningitidis	strain	INS-Nm988	NZ_NWYM01000018.1	17352	...........................	..............	-----	....	----------	17486	17487	---	...........................	-	......	-	......	K.IA..V.........	17651	17652	.A	-	.	-	AEVHTF...QY..	---------	.N..ADK...	---	..V.E..N...H	-	.A	-----	17771	17772	.G	-	AS.L	..........F.............D.	---	...	---	LD.........S......	17930	17931	.	R.	--	L	------
Neisseria meningitidis	strain	INS-Nm989	NZ_NWYL01000022.1	16188	...........................	..............	-----	....	----------	16322	16323	---	...........................	-	......	-	......	K.IA..V.........	16487	16488	.A	-	.	-	AEVHTF...QY..	---------	.N..ADK...	---	..V.E..N...H	-	.A	-----	16607	16608	.G	-	AS.L	..........F.............D.	---	...	---	LD.........S......	16766	16767	.	R.	--	L	------
Neisseria meningitidis	strain	INS-Nm991	NZ_NXAG01000003.1	100443	...........................	..............	-----	....	----------	100577	100578	---	...........................	-	......	-	......	................	100742	100743	..	-	.	-	..-..........	---------	..........	---	............	-	..	-----	100859	100860	..	-	....	..........................	---	...	---	..................	101018	101019	.	..	--	.	------
Neisseria meningitidis	strain	INS-Nm992	NZ_NWYK01000004.1	16484	...........................	..............	-----	....	----------	16350	16349	---	...........................	-	......	-	......	................	16185	16184	..	-	.	-	..-..........	---------	..........	---	............	-	..	-----	16068	16067	..	-	....	..........................	---	...	---	..................	15909	15908	.	..	--	.	------
Neisseria meningitidis	strain	INS-Nm993	NZ_NWYJ01000021.1	16896	...........................	..............	-----	....	----------	17030	17031	---	...........................	-	......	-	......	K.IA..V.........	17195	17196	.A	-	.	-	AEVHTF...QY..	---------	.N..ADK...	---	..V.E..N...H	-	.A	-----	17315	17316	.G	-	AS.L	..........F.............D.	---	...	---	LD.........S......	17474	17475	.	R.	--	L	------
Neisseria meningitidis	strain	INS-Nm994	NZ_NWYI01000026.1	16796	...........................	..............	-----	....	----------	16930	16931	---	...........................	-	......	-	......	K.IA..V.........	17095	17096	.A	-	.	-	AEVHTF...QY..	---------	.N..ADK...	---	..V.E..N...H	-	.A	-----	17215	17216	.G	-	AS.L	..........F.............D.	---	...	---	LD.........S......	17374	17375	.	R.	--	L	------
Neisseria meningitidis	strain	INS-Nm995	NZ_NWYH01000015.1	16896	...........................	..............	-----	....	----------	17030	17031	---	...........................	-	......	-	......	K.IA..V.........	17195	17196	.A	-	.	-	AEVHTF...QY..	---------	.N..ADK...	---	..V.E..N...H	-	.A	-----	17315	17316	.G	-	AS.L	..........F.............D.	---	...	---	LD.........S......	17474	17475	.	R.	--	L	------
Neisseria meningitidis	strain	INS-Nm996	NZ_NWYG01000026.1	16586	...........................	..............	-----	....	----------	16452	16451	---	...........................	-	......	-	......	K.IA..V.........	16287	16286	.A	-	.	-	AEVHTF...QY..	---------	.N..ADK...	---	..V.E..N...H	-	.A	-----	16167	16166	.G	-	AS.L	..........F.............D.	---	...	---	LD.........S......	16008	16007	.	R.	--	L	------
Neisseria meningitidis	strain	INS-Nm997	NZ_NWYF01000026.1	16586	...........................	..............	-----	....	----------	16452	16451	---	...........................	-	......	-	......	K.IA..V.........	16287	16286	.A	-	.	-	AEVHTF...QY..	---------	.N..ADK...	---	..V.E..N...H	-	.A	-----	16167	16166	.G	-	AS.L	..........F.............D.	---	...	---	LD.........S......	16008	16007	.	R.	--	L	------
Neisseria meningitidis	strain	INS-Nm998	NZ_NWYE01000004.1	100350	...........................	..............	-----	....	----------	100484	100485	---	...........................	-	......	-	......	................	100649	100650	..	-	.	-	..-..........	---------	..........	---	............	-	..	-----	100766	100767	..	-	....	..........................	---	...	---	..................	100925	100926	.	..	--	.	------
Neisseria meningitidis	strain	INS-Nm999	NZ_NXAF01000009.1	16554	...........................	..............	-----	....	----------	16688	16689	---	...........................	-	......	-	......	K.IA..V.........	16853	16854	.A	-	.	-	AEVHTF...QY..	---------	.N..ADK...	---	..V.E..N...H	-	.A	-----	16973	16974	.S	-	AS.L	..........F.............D.	---	...	---	LD.........S......	17132	17133	.	R.	--	L	------
Neisseria meningitidis	strain	K1207	NZ_KE007332.1	214179	...........................	..............	-----	....	----------	214045	214044	---	...........................	-	......	-	......	................	213880	213879	..	-	.	-	..-..........	---------	..........	---	............	-	..	-----	213763	213762	..	-	....	..........................	---	...	---	..................	213604	213603	.	..	--	.	------
Neisseria meningitidis	strain	L91543	NZ_CP016684.1	1501047	...........................	..............	-----	....	----------	1500913	1500912	---	...........................	-	......	-	......	................	1500748	1500747	..	-	.	-	..-..........	---------	..........	---	............	-	..	-----	1500631	1500630	..	-	....	..........................	---	...	---	..................	1500472	1500471	.	..	--	.	------
Neisseria meningitidis	strain	LNP21362	NZ_CP006869.1	656581	...........................	..............	-----	....	----------	656715	656716	---	...........................	-	......	-	......	................	656880	656881	..	-	.	-	..-..........	---------	..........	---	............	-	..	-----	656997	656998	..	-	....	..........................	---	...	---	..................	657156	657157	.	..	--	.	------
Neisseria meningitidis	strain	LNP24198	NZ_CP060280.1	356029	...........................	..............	-----	....	----------	355895	355894	---	...........................	-	......	-	......	................	355730	355729	..	-	.	-	..-..........	---------	..........	---	............	-	..	-----	355613	355612	..	-	....	..........................	---	...	---	..................	355454	355453	.	..	--	.	------
Neisseria meningitidis	strain	LNP27256	NZ_AVOU01000104.1	6284	...........................	..............	-----	....	----------	6150	6149	---	...........................	-	......	-	......	................	5985	5984	..	-	.	-	..-..........	---------	..........	---	............	-	..	-----	5868	5867	..	-	....	..........................	---	...	---	..................	5709	5708	.	..	--	.	------
[truncated: 1,954 more rows]
[truncated: 359 more columns]
